# Supplementary material for: MicroRNA-3148 acts as molecular switch promoting malignant transformation and adipocytic differentiation of immortalized human bone marrow stromal cells via direct targeting of the SMAD2/TGFβ pathway
Source: Cell Death Discov. 2020 Sep 1;6:79. doi: 10.1038/s41420-020-00312-z (PMC7462980; doi:10.1038/s41420-020-00312-z)
Supplement: Supplementary file 8 — Supplementary Table 1 [file 41420_2020_312_MOESM8_ESM.xlsx]

## Sheet: Sheet1
Supplementary table 1. List of differentially expressed genes (2.0 FC, p <0.05) in hMSC-miR-3148 compared to hMSC-mcherry control cells
ProbeName	FC ([MIR-3148] vs [CONTROL])	Log FC ([MIR-3148] vs [CONTROL])	FC (abs) ([MIR-3148] vs [CONTROL])	Regulation ([MIR-3148] vs [CONTROL])	ControlType	Description	EntrezGeneID	Go	Chromosome End Index_Avadis_	Chromosome Number_Avadis_	Chromosome Start Index_Avadis_	Chromosome Strand_Avadis_	Cytoband	GenbankAccession	GeneName	GeneSymbol	GenomicCoordinates	RefSeqAccession	UniGeneID
A_23_P3602	261.93	8.03303	261.93	up	FALSE	Homo sapiens nudix (nucleoside diphosphate linked moiety X)-type motif 7 (NUDT7), transcript variant 3, mRNA [NM_001243657]	283927	GO:0000287|GO:0030145|GO:0015938|GO:0005102|GO:0009132|GO:0050072|GO:0003674|GO:0008150|GO:0030515|GO:0050873|GO:0003986|GO:0046356|GO:0005777	77775980	chr16	77775921	+	hs|16q23.1	NM_001243657	nudix (nucleoside diphosphate linked moiety X)-type motif 7	NUDT7	chr16:77775921-77775980	NM_001243657	Hs.282665
A_33_P3316273	149.726	7.22618	149.726	up	FALSE	Homo sapiens chemokine (C-C motif) ligand 3 (CCL3), mRNA [NM_002983]	6348	GO:0005515|GO:0019722|GO:0051928|GO:0008360|GO:0006887|GO:0005615|GO:0042802|GO:0005622|GO:0031726|GO:0043525|GO:0006935|GO:0000165|GO:0016301|GO:0071356|GO:0007610|GO:0070374|GO:0031663|GO:0008009|GO:0030335|GO:0032760|GO:0023052|GO:0030593|GO:0071621|GO:0009636|GO:0014808|GO:0030502|GO:0043085|GO:0042056|GO:0043308|GO:0001649|GO:0043922|GO:0016004|GO:0071346|GO:0071347|GO:0043491|GO:0048245|GO:…	34415664	chr17	34415605	-	hs|17q12	NM_002983	chemokine (C-C motif) ligand 3	CCL3	chr17:34415664-34415605	NM_002983	Hs.514107
A_23_P408787	124.733	6.9627	124.733	up	FALSE	Homo sapiens germinal center-associated, signaling and motility-like (GCSAML), transcript variant 1, mRNA [NM_145278]	148823		247739102	chr1	247739043	+	hs|1q44	NM_145278	germinal center-associated, signaling and motility-like	GCSAML	chr1:247739043-247739102	NM_145278	Hs.732113
A_33_P3349646	85.9355	6.42518	85.9355	up	FALSE	Homo sapiens protocadherin 7 (PCDH7), transcript variant a, mRNA [NM_002589]	5099	GO:0005886|GO:0005887|GO:0005509|GO:0007156	30726218	chr4	30726159	+	hs|4p15.1	NM_002589	protocadherin 7	PCDH7	chr4:30726159-30726218	NM_002589	Hs.479439
A_33_P3514487	72.6544	6.18298	72.6544	up	FALSE	Homo sapiens V-set and transmembrane domain containing 1 (VSTM1), transcript variant 1, mRNA [NM_198481]	284415	GO:0016021|GO:0005615|GO:0005125|GO:0002376	54544173	chr19	54544114	-	hs|19q13.42	NM_198481	V-set and transmembrane domain containing 1	VSTM1	chr19:54544173-54544114	NM_198481	Hs.444431
A_23_P406385	69.9757	6.12878	69.9757	up	FALSE	Homo sapiens F-box and leucine-rich repeat protein 16 (FBXL16), mRNA [NM_153350]	146330	GO:0005737	742597	chr16	742538	-	hs|16p13.3	NM_153350	F-box and leucine-rich repeat protein 16	FBXL16	chr16:742597-742538	NM_153350	Hs.513244
A_33_P3386203	65.8266	6.0406	65.8266	up	FALSE	Homo sapiens olfactory receptor, family 2, subfamily T, member 10 (OR2T10), mRNA [NM_001004693]	127069	GO:0050911|GO:0004984|GO:0007186|GO:0005886|GO:0004930|GO:0016021	248756220	chr1	248756161	-	hs|1q44	NM_001004693	olfactory receptor, family 2, subfamily T, member 10	OR2T10	chr1:248756220-248756161	NM_001004693	Hs.553585
A_32_P10936	64.0249	6.00056	64.0249	up	FALSE	Homo sapiens cadherin 12, type 2 (N-cadherin 2) (CDH12), mRNA [NM_004061]	1010	GO:0005886|GO:0034329|GO:0005509|GO:0016021|GO:0007156|GO:0045216|GO:0034332	21751368	chr5	21751312	-	hs|5p14.3	NM_004061	cadherin 12, type 2 (N-cadherin 2)	CDH12	chr5:21751368-21751312	NM_004061	Hs.113684
A_23_P356677	56.9016	5.8304	56.9016	up	FALSE	Homo sapiens phosphodiesterase 10A (PDE10A), transcript variant 1, mRNA [NM_001130690]	10846	GO:0004114|GO:0004118|GO:0047555|GO:0010738|GO:0046069|GO:0046872|GO:0005829|GO:0007165|GO:0030552|GO:0030553|GO:0007596|GO:0043949|GO:0006198	165745021	chr6	165744962	-	hs|6q27	NM_001130690	phosphodiesterase 10A	PDE10A	chr6:165745021-165744962	NM_001130690	Hs.348762
A_33_P3771741	54.976	5.78073	54.976	up	FALSE	Homo sapiens methylenetetrahydrofolate dehydrogenase (NADP+ dependent) 2, methenyltetrahydrofolate cyclohydrolase pseudogene 1 (MTHFD2P1), non-coding RNA [NR_077228]	100287639		95373490	chr3	95373431	-	hs|3q11.2		methylenetetrahydrofolate dehydrogenase (NADP+ dependent) 2, methenyltetrahydrofolate cyclohydrolase pseudogene 1	MTHFD2P1	chr3:95373490-95373431	NR_077228	Hs.591320
A_23_P381505	54.1521	5.75894	54.1521	up	FALSE	Homo sapiens von Willebrand factor D and EGF domains (VWDE), mRNA [NM_001135924]	221806	GO:0005576	12428817	chr7	12428758	-	hs|7p21.3	NM_001135924	von Willebrand factor D and EGF domains	VWDE	chr7:12428817-12428758	NM_001135924	Hs.669526
A_23_P151506	54.0988	5.75752	54.0988	up	FALSE	Homo sapiens pleckstrin 2 (PLEK2), mRNA [NM_016445]	26499	GO:0035556|GO:0005737|GO:0030036|GO:0031258|GO:0005856	67853870	chr14	67853811	-	hs|14q23.3	NM_016445	pleckstrin 2	PLEK2	chr14:67853870-67853811	NM_016445	Hs.170473
A_19_P00322440	47.7108	5.57624	47.7108	up	FALSE	Homo sapiens FOXF1 adjacent non-coding developmental regulatory RNA (FENDRR), transcript variant 2, long non-coding RNA [NR_036444]	400550		86521373	chr16	86521314	-	hs|16q24.1	NR_036444	FOXF1 adjacent non-coding developmental regulatory RNA	FENDRR	chr16:86521373-86521314	NR_036444	Hs.448825
A_23_P331748	46.3467	5.53439	46.3467	up	FALSE	Homo sapiens CD33 molecule (CD33), transcript variant 1, mRNA [NM_001772]	945	GO:0005515|GO:0007165|GO:0008285|GO:0005886|GO:0005887|GO:0007267|GO:0030246|GO:0004872|GO:0007155|GO:0009897|GO:0070062	51743057	chr19	51742998	+	hs|19q13.41	NM_001772	CD33 molecule	CD33	chr19:51742998-51743057	NM_001772	Hs.83731
A_24_P228130	45.767	5.51624	45.767	up	FALSE	Homo sapiens chemokine (C-C motif) ligand 3-like 3 (CCL3L3), mRNA [NM_001001437]	414062	GO:0008009|GO:0006955|GO:0008285|GO:0006954|GO:0060326|GO:0005576|GO:0005615	34523260	chr17	34523201	-	hs|17q12	NM_001001437	chemokine (C-C motif) ligand 3-like 3	CCL3L3	chr17:34523260-34523201	NM_001001437	Hs.454713
A_23_P63158	45.3133	5.50186	45.3133	up	FALSE	Homo sapiens spectrin, alpha, erythrocytic 1 (SPTA1), mRNA [NM_003126]	6708	GO:0030097|GO:0005515|GO:0007009|GO:0008091|GO:0046982|GO:0008360|GO:0005509|GO:0031235|GO:0032437|GO:0014731|GO:0015629|GO:0051693|GO:0032092|GO:0005829|GO:0051015|GO:0006779|GO:0007411|GO:0042102|GO:0005200|GO:0007015|GO:0002260	158580696	chr1	158580637	-	hs|1q23.1	NM_003126	spectrin, alpha, erythrocytic 1	SPTA1	chr1:158580696-158580637	NM_003126	Hs.119825
A_33_P3336760	41.0662	5.35988	41.0662	up	FALSE	Homo sapiens ATP-binding cassette, sub-family B (MDR/TAP), member 4 (ABCB4), transcript variant B, mRNA [NM_018849]	5244	GO:0006629|GO:0005886|GO:0042493|GO:0042626|GO:0042908|GO:0044281|GO:0055085|GO:0005524|GO:0046581|GO:0008559|GO:0016020|GO:0005887|GO:0006855|GO:0006810|GO:0016021|GO:0044255|GO:0070062	87031442	chr7	87031383	-	hs|7q21.12	NM_018849	ATP-binding cassette, sub-family B (MDR/TAP), member 4	ABCB4	chr7:87031442-87031383	NM_018849	Hs.654403
A_23_P121926	38.5474	5.26856	38.5474	up	FALSE	Homo sapiens selenoprotein P, plasma, 1 (SEPP1), transcript variant 1, mRNA [NM_005410]	6414	GO:0019953|GO:0008430|GO:0001887|GO:0007420|GO:0007626|GO:0005576|GO:0009791|GO:0040007|GO:0006979|GO:0005615|GO:0070062	42799939	chr5	42799904	-	hs|5p12	NM_005410	selenoprotein P, plasma, 1	SEPP1	chr5:42799939-42799904	NM_005410	Hs.275775
A_23_P86599	37.2297	5.21838	37.2297	up	FALSE	Homo sapiens deleted in malignant brain tumors 1 (DMBT1), transcript variant 2, mRNA [NM_007329]	1755	GO:0005515|GO:0001833|GO:0005578|GO:0005576|GO:0015031|GO:0005615|GO:0035375|GO:0006898|GO:0051607|GO:0030858|GO:0002221|GO:0005737|GO:0042589|GO:0045087|GO:0030855|GO:0030670|GO:0016032|GO:0043152|GO:0070062|GO:0048306|GO:0005044|GO:0008329|GO:0019898	124403211	chr10	124403152	+	hs|10q26.13	NM_007329	deleted in malignant brain tumors 1	DMBT1	chr10:124403152-124403211	NM_007329	Hs.279611
A_33_P3226357	37.187	5.21673	37.187	up	FALSE	Homo sapiens forkhead box E1 (FOXE1), mRNA [NM_004473]	2304	GO:0003700|GO:0006357|GO:0006366|GO:0000981|GO:0048538|GO:0005634|GO:0000122|GO:0030878|GO:0003677|GO:0009653|GO:0048562|GO:0031069|GO:0043565|GO:0016477|GO:0060465|GO:0006590|GO:0045893|GO:0045892|GO:0060022|GO:0060023	100618975	chr9	100618916	+	hs|9q22.33	NM_004473	forkhead box E1	FOXE1	chr9:100618916-100618975	NM_004473	Hs.159234
A_23_P356004	35.6131	5.15434	35.6131	up	FALSE	Homo sapiens Kv channel interacting protein 3, calsenilin (KCNIP3), transcript variant 1, mRNA [NM_013434]	30818	GO:0005886|GO:0005783|GO:0015459|GO:0005634|GO:0006886|GO:0030425|GO:0005829|GO:0043523|GO:0032993|GO:0034765|GO:0043679|GO:0071805|GO:0005794|GO:0005244|GO:0006357|GO:0003714|GO:0005509|GO:0005267|GO:0006915|GO:0000122|GO:0008022|GO:0003677|GO:0006351|GO:0019233|GO:0044325|GO:0043565|GO:0007165|GO:0048266|GO:0048306	96051825	chr2	96051766	+	hs|2q11.1	NM_013434	Kv channel interacting protein 3, calsenilin	KCNIP3	chr2:96051766-96051825	NM_013434	Hs.437376
A_24_P917819	35.6089	5.15417	35.6089	up	FALSE	Homo sapiens ankyrin repeat domain 30B pseudogene 2 (ANKRD30BP2), non-coding RNA [NR_026916]	149992		14439334	chr21	14439275	+	hs|21q11.2	NR_026916	ankyrin repeat domain 30B pseudogene 2	ANKRD30BP2	chr21:14439275-14439334	NR_026916	Hs.558645
A_33_P3212109	35.1879	5.13701	35.1879	up	FALSE	Homo sapiens doublecortin domain containing 2 (DCDC2), transcript variant 1, mRNA [NM_016356]	51473	GO:0035556|GO:0005515|GO:0048813|GO:0045880|GO:0006968|GO:0005737|GO:0008542|GO:0072372|GO:0001764	24172239	chr6	24172180	-	hs|6p22.3	NM_016356	doublecortin domain containing 2	DCDC2	chr6:24172239-24172180	NM_016356	Hs.61345
A_23_P157793	34.709	5.11724	34.709	up	FALSE	Homo sapiens carbonic anhydrase IX (CA9), mRNA [NM_001216]	768	GO:0005886|GO:0042493|GO:0005730|GO:0071456|GO:0061418|GO:0031528|GO:0004089|GO:0044281|GO:0033574|GO:0046903|GO:0016323|GO:0015701|GO:0008270|GO:0016021|GO:0002009|GO:0006730	35679204	chr9	35677817	+	hs|9p13.3	NM_001216	carbonic anhydrase IX	CA9	chr9:35677817-35679204	NM_001216	Hs.63287
A_23_P9883	34.632	5.11403	34.632	up	FALSE	Homo sapiens NLR family, pyrin domain containing 3 (NLRP3), transcript variant 3, mRNA [NM_001079821]	114548	GO:0005515|GO:0042347|GO:0050713|GO:0051259|GO:0035872|GO:0005829|GO:0051607|GO:0005737|GO:0006954|GO:0051092|GO:0050718|GO:0009595|GO:0032621|GO:0072559|GO:0050701|GO:0006919|GO:0042834|GO:0006915|GO:0032088|GO:0006952|GO:0002674|GO:0005524|GO:0043280|GO:0007165|GO:0071222|GO:0044546|GO:0045087|GO:0050728|GO:0032611	247612089	chr1	247612029	+	hs|1q44	NM_001079821	NLR family, pyrin domain containing 3	NLRP3	chr1:247612029-247612089	NM_001079821	Hs.159483
A_23_P139687	33.5952	5.07018	33.5952	up	FALSE	Homo sapiens endoplasmic reticulum protein 27 (ERP27), transcript variant 1, mRNA [NM_152321]	121506	GO:0034976|GO:0009986|GO:0006457|GO:0005783|GO:0005788|GO:0003756	15067229	chr12	15067170	-	hs|12p12.3	NM_152321	endoplasmic reticulum protein 27	ERP27	chr12:15067229-15067170	NM_152321	Hs.162143
A_23_P29005	33.3765	5.06076	33.3765	up	FALSE	Homo sapiens SAM domain, SH3 domain and nuclear localization signals 1 (SAMSN1), transcript variant 1, mRNA [NM_022136]	64092	GO:0050869|GO:0050732|GO:0005634|GO:0001784|GO:0002820|GO:0001726|GO:0005829	15858344	chr21	15858285	-	hs|21q11.2	NM_022136	SAM domain, SH3 domain and nuclear localization signals 1	SAMSN1	chr21:15858344-15858285	NM_022136	Hs.473341
A_33_P3295358	32.429	5.01921	32.429	up	FALSE	Homo sapiens angiopoietin-like 4 (ANGPTL4), transcript variant 1, mRNA [NM_139314]	51129	GO:0004857|GO:0005515|GO:0001666|GO:0043066|GO:0005578|GO:0070328|GO:0072562|GO:0005576|GO:0001525|GO:0044281|GO:0005615|GO:0030154|GO:0045766|GO:0051005|GO:0051260|GO:2000352|GO:0044255	8439256	chr19	8439197	+	hs|19p13.2	NM_139314	angiopoietin-like 4	ANGPTL4	chr19:8439197-8439256	NM_139314	Hs.9613
A_23_P145631	32.1087	5.00489	32.1087	up	FALSE	Homo sapiens GTPase, IMAP family member 6 (GIMAP6), transcript variant 1, mRNA [NM_024711]	474344	GO:0005525|GO:0005829	150323214	chr7	150323155	-	hs|7q36.1	NM_024711	GTPase, IMAP family member 6	GIMAP6	chr7:150323214-150323155	NM_024711	Hs.647105
A_23_P50799	27.9698	4.8058	27.9698	up	FALSE	Homo sapiens olfactory receptor, family 10, subfamily H, member 2 (OR10H2), mRNA [NM_013939]	26538	GO:0050911|GO:0004984|GO:0007186|GO:0005886|GO:0004930|GO:0016021	15839759	chr19	15839700	+	hs|19p13.12	NM_013939	olfactory receptor, family 10, subfamily H, member 2	OR10H2	chr19:15839700-15839759	NM_013939	Hs.247694
A_24_P380567	27.1116	4.76084	27.1116	up	FALSE	Homo sapiens calneuron 1 (CALN1), transcript variant 1, mRNA [NM_031468]	83698	GO:0048471|GO:0005886|GO:0005509|GO:0016021|GO:0032588	71275474	chr7	71275415	-	hs|7q11.22	NM_031468	calneuron 1	CALN1	chr7:71275474-71275415	NM_031468	Hs.592750
A_19_P00807053	26.4029	4.72263	26.4029	up	FALSE	PREDICTED: Homo sapiens uncharacterized LOC100506411 (LOC100506411), transcript variant X2, ncRNA [XR_245779]	100506411		71281972	chr14	71281913	+	hs|14q24.2	XR_245779	uncharacterized LOC100506411	LOC100506411	chr14:71281913-71281972	XR_245779	Hs.200260
A_23_P425332	25.8054	4.6896	25.8054	up	FALSE	Homo sapiens protein phosphatase 4, regulatory subunit 4 (PPP4R4), transcript variant 1, mRNA [NM_058237]	57718	GO:0005515|GO:0008287|GO:0005737|GO:0019888|GO:0080163|GO:0032515	94745872	chr14	94745813	+	hs|14q32.13	NM_058237	protein phosphatase 4, regulatory subunit 4	PPP4R4	chr14:94745813-94745872	NM_058237	Hs.259599
A_33_P3672756	25.3066	4.66144	25.3066	up	FALSE	PREDICTED: Homo sapiens uncharacterized LOC284561 (LOC284561), misc_RNA [XR_110828]	284561		147763933	chr1	147763874	+	hs|1q21.2	XR_110828	uncharacterized LOC284561	LOC284561	chr1:147763874-147763933	XR_110828	Hs.504540
A_33_P3283833	24.6471	4.62335	24.6471	up	FALSE	Homo sapiens forkhead box S1 (FOXS1), mRNA [NM_004118]	2307	GO:0043565|GO:0003700|GO:0001568|GO:0006366|GO:0006357|GO:0000981|GO:0050885|GO:0005634|GO:0040018|GO:0045892|GO:0003677|GO:0043433	30432163	chr20	30432104	-	hs|20q11.21	NM_004118	forkhead box S1	FOXS1	chr20:30432163-30432104	NM_004118	Hs.516971
A_33_P3390107	24.4251	4.61029	24.4251	up	FALSE	Homo sapiens RNA, 18S ribosomal 5 (RNA18S5), ribosomal RNA [NR_003286]	100008588		154915	chrUn_gl000220	154856	+		NR_003286	RNA, 18S ribosomal 5	RNA18S5	chrUn_gl000220:154856-154915	NR_003286
A_24_P357266	23.8719	4.57724	23.8719	up	FALSE	Homo sapiens gastrin-releasing peptide receptor (GRPR), mRNA [NM_005314]	2925	GO:0004946|GO:0031989|GO:0007186|GO:0005886|GO:0008283|GO:0005887|GO:0042127|GO:0008528	16171110	chrX	16171051	+	hs|Xp22.2	NM_005314	gastrin-releasing peptide receptor	GRPR	chrX:16171051-16171110	NM_005314	Hs.567282
A_19_P00321583	22.8507	4.51416	22.8507	up	FALSE	Homo sapiens cDNA FLJ13457 fis, clone PLACE1003343. [AK023519]			90604931	chr4	90604872	+	hs|4q22.1	AK023519			chr4:90604872-90604931		Hs.734839
A_23_P259071	21.8205	4.44761	21.8205	up	FALSE	Homo sapiens amphiregulin (AREG), mRNA [NM_001657]	374	GO:0005515|GO:0042542|GO:0008284|GO:0005154|GO:0008283|GO:0060750|GO:0007267|GO:0043434|GO:0005634|GO:0005615|GO:0051591|GO:0060598|GO:0031175|GO:0014009|GO:0005737|GO:0007173|GO:0032355|GO:0060744|GO:0009986|GO:0045740|GO:0051384|GO:0005125|GO:0045668|GO:0007186|GO:0016021|GO:0008083|GO:0060749|GO:0042327	75320577	chr4	75320518	+	hs|4q13.3	NM_001657	amphiregulin	AREG	chr4:75320518-75320577	NM_001657	Hs.270833
A_32_P131640	21.5913	4.43238	21.5913	up	FALSE	Homo sapiens SLIT and NTRK-like family, member 4 (SLITRK4), transcript variant 2, mRNA [NM_173078]	139065	GO:0016021|GO:0007409	142716215	chrX	142716156	-	hs|Xq27.3	NM_173078	SLIT and NTRK-like family, member 4	SLITRK4	chrX:142716215-142716156	NM_173078	Hs.272284
A_23_P144656	21.3143	4.41375	21.3143	up	FALSE	Homo sapiens cadherin 10, type 2 (T2-cadherin) (CDH10), mRNA [NM_006727]	1008	GO:0016337|GO:0005886|GO:0034329|GO:0005509|GO:0016021|GO:0007156|GO:0045216|GO:0034332	24487499	chr5	24487440	-	hs|5p14.2	NM_006727	cadherin 10, type 2 (T2-cadherin)	CDH10	chr5:24487499-24487440	NM_006727	Hs.92489
A_24_P205994	21.0905	4.39852	21.0905	up	FALSE	Homo sapiens epithelial mitogen (EPGN), transcript variant 1, mRNA [NM_001270989]	255324	GO:0050679|GO:0000187|GO:0008284|GO:0005154|GO:0043406|GO:0005887|GO:0000165|GO:0045741|GO:0045840|GO:0001525|GO:0008083|GO:0005615	75178841	chr4	75178782	+	hs|4q13.3	NM_001270989	epithelial mitogen	EPGN	chr4:75178782-75178841	NM_001270989	Hs.401237
A_23_P105251	20.7741	4.37672	20.7741	up	FALSE	Homo sapiens GLI family zinc finger 1 (GLI1), transcript variant 1, mRNA [NM_005269]	2735	GO:0005515|GO:0008017|GO:0008284|GO:0006366|GO:0044212|GO:0030324|GO:0003705|GO:0021696|GO:0021983|GO:0005634|GO:0009954|GO:0007283|GO:0009953|GO:0046872|GO:0007224|GO:0005829|GO:0043231|GO:0045880|GO:0005737|GO:0045944|GO:0090090|GO:0060032|GO:0021938|GO:0045740|GO:0072372|GO:0048546|GO:0003677|GO:0001649|GO:0007418|GO:0009913|GO:0008589|GO:0003682|GO:0005654|GO:0045893	57866030	chr12	57865971	+	hs|12q13.3	NM_005269	GLI family zinc finger 1	GLI1	chr12:57865971-57866030	NM_005269	Hs.632702
A_24_P327181	20.3705	4.34841	20.3705	up	FALSE	Homo sapiens WNK lysine deficient protein kinase 4 (WNK4), mRNA [NM_032387]	65266	GO:0005515|GO:0006821|GO:0090188|GO:0050801|GO:0070294|GO:0005524|GO:0019869|GO:0035556|GO:0005737|GO:0008104|GO:0004674|GO:0050794|GO:0072156|GO:0006468|GO:0005923|GO:0006811	40947993	chr17	40947934	+	hs|17q21.31	NM_032387	WNK lysine deficient protein kinase 4	WNK4	chr17:40947934-40947993	NM_032387	Hs.105448
A_24_P271773	20.0261	4.32381	20.0261	up	FALSE	Homo sapiens protocadherin beta 17 pseudogene (PCDHB17P), non-coding RNA [NR_001280]	54661		140537990	chr5	140537931	+	hs|5q31.3	NR_001280	protocadherin beta 17 pseudogene	PCDHB17P	chr5:140537931-140537990	NR_001280	Hs.284307
A_23_P61149	18.3952	4.20125	18.3952	up	FALSE	Homo sapiens inositol polyphosphate-5-phosphatase, 145kDa (INPP5D), transcript variant 1, mRNA [NM_001017915]	3635	GO:0005515|GO:0050852|GO:0017124|GO:0006661|GO:0043647|GO:0006915|GO:0004445|GO:0006796|GO:0044281|GO:0050900|GO:0005829|GO:0007165|GO:0016020|GO:0007596|GO:0046856|GO:0006644	234116476	chr2	234116417	+	hs|2q37.1	NM_001017915	inositol polyphosphate-5-phosphatase, 145kDa	INPP5D	chr2:234116417-234116476	NM_001017915	Hs.601911
A_23_P140797	18.1844	4.18463	18.1844	up	FALSE	Homo sapiens cadherin 8, type 2 (CDH8), mRNA [NM_001796]	1006	GO:0005886|GO:0034329|GO:0009409|GO:0005509|GO:0035249|GO:0043679|GO:0043083|GO:0016021|GO:0007155|GO:0007156|GO:0045216|GO:0034332	61687756	chr16	61687697	-	hs|16q21	NM_001796	cadherin 8, type 2	CDH8	chr16:61687756-61687697	NM_001796	Hs.368322
A_23_P253350	18.0878	4.17695	18.0878	up	FALSE	Homo sapiens chromosome 8 open reading frame 4 (C8orf4), mRNA [NM_020130]	56892	GO:0006915	40012026	chr8	40011967	+	hs|8p11.21	NM_020130	chromosome 8 open reading frame 4	C8orf4	chr8:40011967-40012026	NM_020130	Hs.591849
A_23_P161424	17.8603	4.15868	17.8603	up	FALSE	Homo sapiens plexin domain containing 2 (PLXDC2), transcript variant 1, mRNA [NM_032812]	84898	GO:0005515|GO:0007275|GO:0004872|GO:0016021|GO:0070062	20568778	chr10	20568719	+	hs|10p12.31	NM_032812	plexin domain containing 2	PLXDC2	chr10:20568719-20568778	NM_032812	Hs.658134
A_23_P157136	17.8454	4.15748	17.8454	up	FALSE	Homo sapiens scinderin (SCIN), transcript variant 2, mRNA [NM_033128]	85477	GO:0008285|GO:0043065|GO:0051047|GO:0005509|GO:0005546|GO:0003779|GO:0032330|GO:0051693|GO:0045010|GO:0051014|GO:0005545|GO:0043234|GO:0045654|GO:0005737|GO:0051015|GO:0017156|GO:0001786|GO:0005856|GO:0005938|GO:0070062	12692402	chr7	12692343	+	hs|7p21.3	NM_033128	scinderin	SCIN	chr7:12692343-12692402	NM_033128	Hs.655515
A_32_P465742	17.4601	4.12599	17.4601	up	FALSE	Homo sapiens phosphatidylinositol-4-phosphate 5-kinase, type I, beta (PIP5K1B), transcript variant 2, mRNA [NM_003558]	8395	GO:0005515|GO:0046854|GO:0016020|GO:0006661|GO:0044281|GO:0001931|GO:0006644|GO:0005524|GO:0016308|GO:0012505|GO:0005829	71623729	chr9	71623670	+	hs|9q21.11	NM_003558	phosphatidylinositol-4-phosphate 5-kinase, type I, beta	PIP5K1B	chr9:71623670-71623729	NM_003558	Hs.534371
A_23_P23996	17.0467	4.09142	17.0467	up	FALSE	Homo sapiens methionine adenosyltransferase I, alpha (MAT1A), mRNA [NM_000429]	4143	GO:0034641|GO:0006520|GO:0006805|GO:0000096|GO:0006556|GO:0044281|GO:0032259|GO:0006730|GO:0005524|GO:0004478|GO:0046872|GO:0005829	82031792	chr10	82031733	-	hs|10q23.1	NM_000429	methionine adenosyltransferase I, alpha	MAT1A	chr10:82031792-82031733	NM_000429	Hs.282670
A_33_P3333033	16.5284	4.04688	16.5284	up	FALSE	small G protein signaling modulator 2 [Source:HGNC Symbol;Acc:HGNC:29026] [ENST00000574857]	9905	GO:0017137|GO:0034499|GO:0033126|GO:0032851|GO:0005097	2277742	chr17	2277683	+	hs|17p13.3	AK124883	small G protein signaling modulator 2	SGSM2	chr17:2277683-2277742		Hs.513861
A_33_P3358208	16.4524	4.04023	16.4524	up	FALSE	Homo sapiens peptidyl arginine deiminase, type I (PADI1), mRNA [NM_013358]	29943	GO:0018101|GO:0005737|GO:0005509|GO:0004668|GO:0070062	17572501	chr1	17572442	+	hs|1p36.13	NM_013358	peptidyl arginine deiminase, type I	PADI1	chr1:17572442-17572501	NM_013358	Hs.412941
A_23_P65307	15.9649	3.99683	15.9649	up	FALSE	Homo sapiens SLIT and NTRK-like family, member 6 (SLITRK6), mRNA [NM_032229]	84189	GO:0008344|GO:0009986|GO:0007605|GO:0007409|GO:0007416|GO:0031223|GO:0021562|GO:0060384|GO:0001964|GO:0035264|GO:0060007|GO:0002088|GO:0005887|GO:0090102|GO:0002093|GO:0007601	86368069	chr13	86368010	-	hs|13q31.1	NM_032229	SLIT and NTRK-like family, member 6	SLITRK6	chr13:86368069-86368010	NM_032229	Hs.525105
A_24_P333571	15.8845	3.98954	15.8845	up	FALSE	Rho GTPase activating protein 29 [Source:HGNC Symbol;Acc:HGNC:30207] [ENST00000370217]	9411	GO:0051056|GO:0032321|GO:0007264|GO:0007266|GO:0030165|GO:0046872|GO:0005100|GO:0005829	94667593	chr1	94667534	-	hs|1p22.1	BC022483	Rho GTPase activating protein 29	ARHGAP29	chr1:94667593-94667534		Hs.483238
A_23_P138194	15.7617	3.97835	15.7617	up	FALSE	Homo sapiens neutrophil cytosolic factor 2 (NCF2), transcript variant 1, mRNA [NM_000433]	4688	GO:0045730|GO:0005515|GO:0002474|GO:0006801|GO:0045777|GO:0032870|GO:0005829|GO:0005737|GO:0043525|GO:0032496|GO:0032010|GO:0090382|GO:0042554|GO:0048010|GO:0014823|GO:0051701|GO:0001669|GO:0042493|GO:0007568|GO:0005730|GO:0042590|GO:0009055|GO:0008022|GO:0009749|GO:0048365|GO:0006968|GO:0034616|GO:0045087|GO:0055093|GO:0032570|GO:0002479|GO:0043020	183524784	chr1	183524725	-	hs|1q25.3	NM_000433	neutrophil cytosolic factor 2	NCF2	chr1:183524784-183524725	NM_000433	Hs.587558
A_24_P270033	15.5153	3.95562	15.5153	up	FALSE	Homo sapiens myelin protein zero-like 3 (MPZL3), transcript variant 1, mRNA [NM_198275]	196264	GO:0005515|GO:0042633|GO:0030198|GO:0016021|GO:0007155	118097483	chr11	118097424	-	hs|11q23.3	NM_198275	myelin protein zero-like 3	MPZL3	chr11:118097483-118097424	NM_198275	Hs.15396
A_23_P333228	15.0136	3.9082	15.0136	up	FALSE	Homo sapiens membrane-associated ring finger (C3HC4) 4, E3 ubiquitin protein ligase (MARCH4), mRNA [NM_020814]	57574	GO:0005802|GO:0004842|GO:0016567|GO:0005795|GO:0000139|GO:0016874|GO:0008270|GO:0016021	217122655	chr2	217122596	-	hs|2q35	NM_020814	membrane-associated ring finger (C3HC4) 4, E3 ubiquitin protein ligase	2018-03-04	chr2:217122655-217122596	NM_020814	Hs.170388
A_19_P00316275	14.6991	3.87766	14.6991	up	FALSE	UI-H-BW1-amp-a-11-0-UI.s1 NCI_CGAP_Sub7 Homo sapiens cDNA clone IMAGE:3070389 3', mRNA sequence [BF513779]			11484311	chr16	11484252	+	hs|16p13.13	BF513779			chr16:11484252-11484311		Hs.736327
A_32_P181077	14.4886	3.85684	14.4886	up	FALSE	Homo sapiens dedicator of cytokinesis 8 (DOCK8), transcript variant 1, mRNA [NM_203447]	81704	GO:0043547|GO:0005515|GO:0005085|GO:0001771|GO:0016020|GO:0070233|GO:0007596|GO:0007264|GO:0031252|GO:0005829	465110	chr9	465051	+	hs|9p24.3	NM_203447	dedicator of cytokinesis 8	DOCK8	chr9:465051-465110	NM_203447	Hs.132599
A_19_P00806098	14.3849	3.84648	14.3849	up	FALSE	PREDICTED: Homo sapiens uncharacterized LOC100130938 (LOC100130938), transcript variant X1, ncRNA [XR_110148]	100130938		59273546	chr18	59273487	-	hs|18q21.33	XR_110148	uncharacterized LOC100130938	LOC100130938	chr18:59273546-59273487	XR_110148	Hs.710069
A_24_P297551	14.1756	3.82533	14.1756	up	FALSE	Homo sapiens family with sequence similarity 19 (chemokine (C-C motif)-like), member A2 (FAM19A2), mRNA [NM_178539]	338811	GO:0005737	62102619	chr12	62102560	-	hs|12q14.1	NM_178539	family with sequence similarity 19 (chemokine (C-C motif)-like), member A2	FAM19A2	chr12:62102619-62102560	NM_178539	Hs.269745
A_23_P357284	14.0715	3.81471	14.0715	up	FALSE	Homo sapiens G protein-coupled receptor 4 (GPR4), mRNA [NM_005282]	2828	GO:0007186|GO:0005886|GO:0005887|GO:0004930	46093270	chr19	46093211	-	hs|19q13.32	NM_005282	G protein-coupled receptor 4	GPR4	chr19:46093270-46093211	NM_005282	Hs.17170
A_19_P00315524	14.0392	3.81139	14.0392	up	FALSE	Homo sapiens myocardial infarction associated transcript (non-protein coding) (MIAT), transcript variant 1, long non-coding RNA [NR_003491]	440823		27066445	chr22	27066386	+	hs|22q12.1	NR_003491	myocardial infarction associated transcript (non-protein coding)	MIAT	chr22:27066386-27066445	NR_003491	Hs.517502
A_19_P00315452	13.7649	3.78292	13.7649	up	FALSE	PREDICTED: Homo sapiens uncharacterized LOC100130938 (LOC100130938), transcript variant X1, ncRNA [XR_110148]	100130938		59273360	chr18	59273301	-	hs|18q21.33	XR_110148	uncharacterized LOC100130938	LOC100130938	chr18:59273360-59273301	XR_110148	Hs.710069
A_19_P00321068	13.6855	3.77458	13.6855	up	FALSE	Homo sapiens myocardial infarction associated transcript (non-protein coding) (MIAT), transcript variant 1, long non-coding RNA [NR_003491]	440823		27066318	chr22	27066259	+	hs|22q12.1	NR_003491	myocardial infarction associated transcript (non-protein coding)	MIAT	chr22:27066259-27066318	NR_003491	Hs.517502
A_23_P137797	13.5335	3.75846	13.5335	up	FALSE	Homo sapiens ryanodine receptor 2 (cardiac) (RYR2), mRNA [NM_001035]	6262	GO:0005515|GO:0005516|GO:0005513|GO:0030018|GO:0060402|GO:0019722|GO:0035584|GO:0043621|GO:0060048|GO:0042802|GO:0003143|GO:0034220|GO:0097050|GO:0015278|GO:0086029|GO:0086005|GO:0070062|GO:0005262|GO:0051209|GO:0005509|GO:0071313|GO:0014808|GO:0035994|GO:0030509|GO:0086064|GO:0043924|GO:0005790|GO:0044325|GO:0043234|GO:0071872|GO:0002027|GO:0070588|GO:0055117|GO:0010460|GO:0019899|GO:0005219|GO:…	237996482	chr1	237996423	+	hs|1q43	NM_001035	ryanodine receptor 2 (cardiac)	RYR2	chr1:237996423-237996482	NM_001035	Hs.109514
A_33_P3364089	13.516	3.75659	13.516	up	FALSE	Homo sapiens solute carrier organic anion transporter family, member 1B3 (SLCO1B3), mRNA [NM_019844]	28234	GO:0016323|GO:0005886|GO:0005887|GO:0015721|GO:0015711|GO:0043252|GO:0008514|GO:0008206|GO:0044281|GO:0055085	21036535	chr12	21036476	+	hs|12p12.2	NM_019844	solute carrier organic anion transporter family, member 1B3	SLCO1B3	chr12:21036476-21036535	NM_019844	Hs.504966
A_33_P3302125	13.4112	3.74537	13.4112	up	FALSE	Homo sapiens late cornified envelope 2A (LCE2A), mRNA [NM_178428]	353139	GO:0031424	152671918	chr1	152671859	+	hs|1q21.3	NM_178428	late cornified envelope 2A	LCE2A	chr1:152671859-152671918	NM_178428	Hs.334054
A_33_P3214785	13.2452	3.7274	13.2452	up	FALSE	Homo sapiens cDNA FLJ37482 fis, clone BRAWH2013941. [AK094801]	54741	GO:0060400|GO:0005794|GO:0000139|GO:0005102|GO:0016021|GO:0046426|GO:0010008|GO:2000009|GO:0005768	65889034	chr1	65888975	+	hs|1p31.3	AK094801	leptin receptor overlapping transcript	LEPROT	chr1:65888975-65889034
A_33_P3334630	13.2089	3.72344	13.2089	up	FALSE	proteolipid protein 1 [Source:HGNC Symbol;Acc:HGNC:9086] [ENST00000612423]	5354	GO:0005886|GO:0022010|GO:0007268|GO:0008366|GO:0010628|GO:0006954|GO:0005198|GO:0007229|GO:0014002|GO:0021762|GO:0043209|GO:0042759|GO:0048469|GO:0019911|GO:0016021	103047416	chrX	103047357	+	hs|Xq22.2	M54927	proteolipid protein 1	PLP1	chrX:103047357-103047416		Hs.1787
A_33_P3875565	13.1736	3.71958	13.1736	up	FALSE	Homo sapiens long intergenic non-protein coding RNA 1432 (LINC01432), long non-coding RNA [NR_038394]	100270679		22055291	chr20	22055232	+	hs|20p11.22	NR_038394	long intergenic non-protein coding RNA 1432	LINC01432	chr20:22055232-22055291	NR_038394	Hs.385748
A_19_P00813192	13.1695	3.71912	13.1695	up	FALSE		643733		104774292	chr11	104774233	-	hs|11q22.3		caspase 4, apoptosis-related cysteine peptidase pseudogene	LOC643733	chr11:104774292-104774233
A_19_P00322900	12.9229	3.69186	12.9229	up	FALSE	Homo sapiens myocardial infarction associated transcript (non-protein coding) (MIAT), transcript variant 1, long non-coding RNA [NR_003491]	440823		27072338	chr22	27072279	+	hs|22q12.1	NR_003491	myocardial infarction associated transcript (non-protein coding)	MIAT	chr22:27072279-27072338	NR_003491	Hs.517502
A_23_P128254	12.8079	3.67897	12.8079	up	FALSE	Homo sapiens solute carrier organic anion transporter family, member 1B1 (SLCO1B1), mRNA [NM_006446]	10599	GO:0016323|GO:0016020|GO:0005886|GO:0015347|GO:0005887|GO:0015721|GO:0015711|GO:0043252|GO:0008206|GO:0044281|GO:0055085	21392519	chr12	21392460	+	hs|12p12.1	NM_006446	solute carrier organic anion transporter family, member 1B1	SLCO1B1	chr12:21392460-21392519	NM_006446	Hs.449738
A_23_P100022	12.7367	3.67092	12.7367	up	FALSE	Homo sapiens synaptic vesicle glycoprotein 2B (SV2B), transcript variant 1, mRNA [NM_014848]	9899	GO:0030054|GO:0016020|GO:0005886|GO:0001669|GO:0022857|GO:0009405|GO:0006836|GO:0030672|GO:0016021|GO:0055085|GO:0008021	91838388	chr15	91838329	+	hs|15q26.1	NM_014848	synaptic vesicle glycoprotein 2B	SV2B	chr15:91838329-91838388	NM_014848	Hs.21754
A_23_P80048	12.6974	3.66646	12.6974	up	FALSE	Homo sapiens fer-1-like family member 4, pseudogene (functional) (FER1L4), non-coding RNA [NR_119376]	80307	GO:0016021	34146579	chr20	34146520	-	hs|20q11.22	NR_119376	fer-1-like family member 4, pseudogene (functional)	FER1L4	chr20:34146579-34146520	NR_119376	Hs.72222
A_33_P3319176	12.5306	3.64738	12.5306	up	FALSE	5-hydroxytryptamine (serotonin) receptor 2C, G protein-coupled [Source:HGNC Symbol;Acc:HGNC:5295] [ENST00000371951]	3358	GO:0007631|GO:0005886|GO:0007268|GO:0007200|GO:0032098|GO:0051378|GO:0004993|GO:0008144|GO:0051482|GO:0071886|GO:0043397|GO:0007626|GO:0001662|GO:0070374|GO:0031644|GO:0001587|GO:0051209|GO:0010513|GO:0042493|GO:0006874|GO:0007210|GO:0005887|GO:0007208|GO:0006182|GO:0045600	114143064	chrX	114143005	+	hs|Xq23	BC028688	5-hydroxytryptamine (serotonin) receptor 2C, G protein-coupled	HTR2C	chrX:114143005-114143064		Hs.149037
A_33_P3422802	12.5109	3.64511	12.5109	up	FALSE	Homo sapiens UL16 binding protein 1 (ULBP1), mRNA [NM_025218]	80329	GO:0002474|GO:0030101|GO:0005886|GO:0005783|GO:0046703|GO:0042267|GO:0050776|GO:0042605|GO:0046658	150294741	chr6	150294682	+	hs|6q25.1	NM_025218	UL16 binding protein 1	ULBP1	chr6:150294682-150294741	NM_025218	Hs.653255
A_23_P10980	12.3695	3.62871	12.3695	up	FALSE	Homo sapiens latrophilin 3 (LPHN3), mRNA [NM_015236]	23284	GO:0007186|GO:0005886|GO:0004930|GO:0030246|GO:0016021	62937304	chr4	62937245	+	hs|4q13.1	NM_015236	latrophilin 3	LPHN3	chr4:62937245-62937304	NM_015236	Hs.570770
A_19_P00321743	12.3391	3.62517	12.3391	up	FALSE	PREDICTED: Homo sapiens uncharacterized LOC100130938 (LOC100130938), transcript variant X1, ncRNA [XR_110148]	100130938		59273599	chr18	59273540	-	hs|18q21.33	XR_110148	uncharacterized LOC100130938	LOC100130938	chr18:59273599-59273540	XR_110148	Hs.710069
A_32_P196142	12.1734	3.60566	12.1734	up	FALSE	PREDICTED: Homo sapiens uncharacterized LOC100130938 (LOC100130938), transcript variant X1, ncRNA [XR_110148]	100130938		59273374	chr18	59273315	-	hs|18q21.33	XR_110148	uncharacterized LOC100130938	LOC100130938	chr18:59273374-59273315	XR_110148	Hs.710069
A_33_P3381513	12.1218	3.59954	12.1218	up	FALSE	Homo sapiens CD274 molecule (CD274), transcript variant 1, mRNA [NM_014143]	29126	GO:0005515|GO:2001181|GO:0070232|GO:0005886|GO:0032693|GO:0046006|GO:0046007|GO:0031295|GO:0012505|GO:0007165|GO:0006955|GO:0042102|GO:0016021|GO:0032689|GO:0007166|GO:0009897|GO:0070062	5465605	chr9	5465546	+	hs|9p24.1	NM_014143	CD274 molecule	CD274	chr9:5465546-5465605	NM_014143	Hs.521989
A_24_P854492	12.107	3.59777	12.107	up	FALSE	Homo sapiens myocardial infarction associated transcript (non-protein coding) (MIAT), transcript variant 1, long non-coding RNA [NR_003491]	440823		27072401	chr22	27072342	+	hs|22q12.1	NR_003491	myocardial infarction associated transcript (non-protein coding)	MIAT	chr22:27072342-27072401	NR_003491	Hs.517502
A_23_P32414	12.0642	3.59266	12.0642	up	FALSE	Homo sapiens serine/threonine protein kinase 26 (STK26), transcript variant 1, mRNA [NM_016542]	51765	GO:0005515|GO:0042542|GO:0048471|GO:0030033|GO:0005634|GO:0006921|GO:0042803|GO:0071944|GO:0005829|GO:0042802|GO:0005737|GO:0016324|GO:0046777|GO:0070062|GO:0005813|GO:0005794|GO:0000287|GO:0005798|GO:0006915|GO:0042981|GO:0005524|GO:0004672|GO:0000139|GO:0004674|GO:0005654|GO:0006468	131209926	chrX	131209867	+	hs|Xq26.2	NM_016542	serine/threonine protein kinase 26	STK26	chrX:131209867-131209926	NM_016542	Hs.444247
A_23_P69310	12.0019	3.58519	12.0019	up	FALSE	Homo sapiens chemokine (C-C motif) receptor-like 2 (CCRL2), transcript variant 1, mRNA [NM_003965]	9034	GO:0070098|GO:0006954|GO:0007186|GO:0006935|GO:0005886|GO:0005887|GO:0048020|GO:0004950|GO:0042379	46450781	chr3	46450722	+	hs|3p21.31	NM_003965	chemokine (C-C motif) receptor-like 2	CCRL2	chr3:46450722-46450781	NM_003965	Hs.535713
A_24_P353619	11.8196	3.56311	11.8196	up	FALSE	Homo sapiens alkaline phosphatase, liver/bone/kidney (ALPL), transcript variant 1, mRNA [NM_000478]	249	GO:0005515|GO:0071529|GO:0005886|GO:0051384|GO:0033280|GO:0031225|GO:0005615|GO:0046872|GO:0001649|GO:0031012|GO:0003006|GO:0071407|GO:0001501|GO:0001958|GO:0016462|GO:0004035|GO:0016020|GO:0016311|GO:0032496|GO:0016021|GO:0046677|GO:0070062	21903884	chr1	21903084	+	hs|1p36.12	NM_000478	alkaline phosphatase, liver/bone/kidney	ALPL	chr1:21903084-21903884	NM_000478	Hs.75431
A_23_P1331	11.7578	3.55554	11.7578	up	FALSE	Homo sapiens collagen, type XIII, alpha 1 (COL13A1), transcript variant 5, mRNA [NM_080801]	1305	GO:0005515|GO:0005886|GO:0005576|GO:0005600|GO:0030154|GO:0001958|GO:0016337|GO:0007160|GO:0022617|GO:0030198|GO:0005911|GO:0030574|GO:0005788|GO:0008201|GO:0001763	71718870	chr10	71718811	+	hs|10q22.1	NM_080801	collagen, type XIII, alpha 1	COL13A1	chr10:71718811-71718870	NM_080801	Hs.695934
A_33_P3791263	11.5342	3.52785	11.5342	up	FALSE	Homo sapiens olfactomedin 3 (OLFM3), transcript variant 3, mRNA [NM_001288823]	118427	GO:0005515|GO:0030054|GO:0005794|GO:0032281|GO:0045202|GO:0042462|GO:0005615	102269418	chr1	102269359	-	hs|1p21.1	NM_001288823	olfactomedin 3	OLFM3	chr1:102269418-102269359	NM_001288823	Hs.484475
A_33_P3370615	11.3739	3.50765	11.3739	up	FALSE	Q50US4_ENTHI (Q50US4) 20 kDa antigen-related protein, partial (9%) [THC2626411]			36759042	chr2	36758983	-	hs|2p22.2				chr2:036759042-036758983
A_24_P376120	11.3184	3.50059	11.3184	up	FALSE	Homo sapiens myopalladin (MYPN), transcript variant 1, mRNA [NM_032578]	84665	GO:0008092|GO:0005515|GO:0051371|GO:0030018|GO:0017124|GO:0045214|GO:0005634|GO:0003779|GO:0031674	69918371	chr10	69918312	+	hs|10q21.3	NM_032578	myopalladin	MYPN	chr10:69918312-69918371	NM_032578	Hs.55205
A_33_P3419190	11.2496	3.49181	11.2496	up	FALSE	Homo sapiens amphiregulin (AREG), mRNA [NM_001657]	374	GO:0005515|GO:0042542|GO:0008284|GO:0005154|GO:0008283|GO:0060750|GO:0007267|GO:0043434|GO:0005634|GO:0005615|GO:0051591|GO:0060598|GO:0031175|GO:0014009|GO:0005737|GO:0007173|GO:0032355|GO:0060744|GO:0009986|GO:0045740|GO:0051384|GO:0005125|GO:0045668|GO:0007186|GO:0016021|GO:0008083|GO:0060749|GO:0042327	75318352	chr4	75318293	+	hs|4q13.3	NM_001657	amphiregulin	AREG	chr4:75318293-75318352	NM_001657	Hs.270833
A_23_P111860	11.1575	3.47995	11.1575	up	FALSE	Homo sapiens Ras association and DIL domains (RADIL), mRNA [NM_018059]	55698	GO:0007165|GO:0005874|GO:0034446|GO:0007275	4838849	chr7	4838790	-	hs|7p22.1	NM_018059	Ras association and DIL domains	RADIL	chr7:4838849-4838790	NM_018059	Hs.667336
A_24_P365015	11.1497	3.47894	11.1497	up	FALSE	Homo sapiens homeobox B13 (HOXB13), mRNA [NM_006361]	10481	GO:0043565|GO:0005667|GO:0006355|GO:0008544|GO:0060743|GO:0009611|GO:0005654|GO:0001525|GO:0033574|GO:0040008|GO:0006351|GO:0060527	46802203	chr17	46802144	-	hs|17q21.32	NM_006361	homeobox B13	HOXB13	chr17:46802203-46802144	NM_006361	Hs.66731
A_23_P151075	11.1015	3.47269	11.1015	up	FALSE	Homo sapiens Rho GDP dissociation inhibitor (GDI) beta (ARHGDIB), mRNA [NM_001175]	397	GO:0051056|GO:0030036|GO:0007264|GO:0006928|GO:0007275|GO:0007266|GO:0005829|GO:0043547|GO:0050790|GO:0005737|GO:0006955|GO:0007162|GO:0016023|GO:0005856|GO:0005094|GO:0070062|GO:0005096	15095117	chr12	15095058	-	hs|12p12.3	NM_001175	Rho GDP dissociation inhibitor (GDI) beta	ARHGDIB	chr12:15095117-15095058	NM_001175	Hs.504877
A_23_P201551	10.9465	3.4524	10.9465	up	FALSE	Homo sapiens vav 3 guanine nucleotide exchange factor (VAV3), transcript variant 1, mRNA [NM_006113]	10451	GO:0050853|GO:0005515|GO:0005154|GO:0005886|GO:0007264|GO:0030890|GO:0030032|GO:0006906|GO:0032855|GO:0046872|GO:0005829|GO:0005085|GO:0043552|GO:0007411|GO:0030676|GO:0070062|GO:0051056|GO:0048010|GO:0048011|GO:0043065|GO:0048013|GO:0042493|GO:0030593|GO:0030168|GO:0009967|GO:0001525|GO:0097190|GO:0006974|GO:0045785|GO:0007229|GO:0007596|GO:0045087|GO:0005070|GO:0038096|GO:0038095|GO:0005096	108113896	chr1	108113837	-	hs|1p13.3	NM_006113	vav 3 guanine nucleotide exchange factor	VAV3	chr1:108113896-108113837	NM_006113	Hs.267659
A_23_P503059	10.8671	3.44189	10.8671	up	FALSE	Homo sapiens contactin 5 (CNTN5), transcript variant 1, mRNA [NM_014361]	53942	GO:0005737|GO:0005886|GO:0007605|GO:0031225|GO:0007155	100226885	chr11	100221580	+	hs|11q22.1	NM_014361	contactin 5	CNTN5	chr11:100221580-100226885	NM_014361	Hs.656783
A_33_P3408953	10.7636	3.42809	10.7636	up	FALSE	Homo sapiens gamma-glutamyltransferase light chain 2 (GGTLC2), transcript variant 3, mRNA [NM_001282879]	91227	GO:0019370|GO:0003840|GO:0006749|GO:0031362|GO:0070062	22990155	chr22	22990096	+	hs|22q11.22	NM_001282879	gamma-glutamyltransferase light chain 2	GGTLC2	chr22:22990096-22990155	NM_001282879	Hs.632765
A_23_P161583	10.6905	3.41825	10.6905	up	FALSE	Homo sapiens N-acetylated alpha-linked acidic dipeptidase 2 (NAALAD2), transcript variant 1, mRNA [NM_005467]	10003	GO:0006508|GO:0004180|GO:0008236|GO:0016021|GO:0042135|GO:0008239|GO:0050129|GO:0016805|GO:0046872|GO:0008237	89924997	chr11	89924938	+	hs|11q14.3	NM_005467	N-acetylated alpha-linked acidic dipeptidase 2	NAALAD2	chr11:89924938-89924997	NM_005467	Hs.503560
A_23_P312132	10.65	3.41278	10.65	up	FALSE	Homo sapiens integrin, alpha X (complement component 3 receptor 4 subunit) (ITGAX), transcript variant 2, mRNA [NM_000887]	3687	GO:0005515|GO:0008305|GO:0005886|GO:0009986|GO:0050900|GO:0046872|GO:0016020|GO:0007229|GO:0007596|GO:0030198|GO:0009887|GO:0004872|GO:0034113|GO:0007155	31394010	chr16	31393951	+	hs|16p11.2	NM_000887	integrin, alpha X (complement component 3 receptor 4 subunit)	ITGAX	chr16:31393951-31394010	NM_000887	Hs.248472
A_24_P706340	10.5013	3.3925	10.5013	up	FALSE	Homo sapiens family with sequence similarity 155, member A (FAM155A), mRNA [NM_001080396]	728215	GO:0016021	107822431	chr13	107822372	-	hs|13q33.3	NM_001080396	family with sequence similarity 155, member A	FAM155A	chr13:107822431-107822372	NM_001080396	Hs.535394
A_33_P3343442	10.3164	3.36687	10.3164	up	FALSE	Homo sapiens zinc finger protein 316 (ZNF316), mRNA [NM_001278559]	100131017	GO:0006355|GO:0005634|GO:0003677|GO:0046872|GO:0006351	6694242	chr7	6694183	+	hs|7p22.1	NM_001278559	zinc finger protein 316	ZNF316	chr7:6694183-6694242	NM_001278559
A_23_P69537	10.2872	3.36277	10.2872	up	FALSE	Homo sapiens neuromedin U (NMU), transcript variant 1, mRNA [NM_006681]	10874	GO:0007586|GO:0005102|GO:0005576|GO:0009648|GO:0006940|GO:0001696|GO:0019233|GO:0007165|GO:0007186|GO:0045987|GO:0007218|GO:0050806|GO:0043195|GO:0046887|GO:0042922|GO:0042755	56461505	chr4	56461446	-	hs|4q12	NM_006681	neuromedin U	NMU	chr4:56461505-56461446	NM_006681	Hs.418367
A_33_P3389827	10.2444	3.35676	10.2444	up	FALSE	Homo sapiens prominin 2 (PROM2), transcript variant 1, mRNA [NM_001165978]	150696	GO:0060170|GO:0009986|GO:0031528|GO:0031410|GO:0042995|GO:0044393|GO:0043088|GO:2001287|GO:0005902|GO:0005929|GO:0016323|GO:0016324|GO:0031346|GO:0005887|GO:0015485|GO:0048550|GO:2000369|GO:0071914|GO:0001934|GO:0045121|GO:0070062	95956061	chr2	95956002	+	hs|2q11.1	NM_001165978	prominin 2	PROM2	chr2:95956002-95956061	NM_001165978	Hs.469313
A_33_P3382147	10.2283	3.35449	10.2283	up	FALSE	StAR-related lipid transfer (START) domain containing 13 [Source:HGNC Symbol;Acc:HGNC:19164] [ENST00000487412]	90627	GO:0043547|GO:0005811|GO:0005515|GO:0051056|GO:0031966|GO:0007264|GO:0008289|GO:0005829|GO:0005096	33712626	chr13	33712567	-	hs|13q13.1	AY082592	StAR-related lipid transfer (START) domain containing 13	STARD13	chr13:33712626-33712567		Hs.507704
A_23_P72668	10.2103	3.35195	10.2103	up	FALSE	Homo sapiens serum deprivation response (SDPR), mRNA [NM_004657]	8436	GO:0005515|GO:0005737|GO:0005543|GO:0005901|GO:0005080|GO:0001786|GO:0005829	192700161	chr2	192700102	-	hs|2q32.3	NM_004657	serum deprivation response	SDPR	chr2:192700161-192700102	NM_004657	Hs.26530
A_33_P3718269	10.1855	3.34844	10.1855	up	FALSE	microRNA 146a [Source:HGNC Symbol;Acc:HGNC:31533] [ENST00000517927]	406938		159914386	chr5	159914327	+	hs|5q34	AL389942	microRNA 146a	MIR146A	chr5:159914327-159914386		Hs.735831
A_33_P3544880	10.1169	3.33869	10.1169	up	FALSE	Homo sapiens cDNA clone IMAGE:3454038. [BC008131]	142937		6214571	chr10	6214512	+	hs|10p15.1	BC008131	uncharacterized protein BC008131	LOC142937	chr10:6214512-6214571		Hs.679824
A_33_P3335461	10.081	3.33357	10.081	up	FALSE	Homo sapiens putative CHST11/IgH oncoprotein (CHST11/IgH fusion) mRNA, complete cds. [AY533203]			106101492	chr14	106101432	+	hs|14q32.33	AY533203			chr14:106101432-106101492		Hs.738950
A_33_P3816688	9.88719	3.30556	9.88719	up	FALSE	Homo sapiens peroxisome proliferator-activated receptor gamma, coactivator 1 beta (PPARGC1B), transcript variant 1, mRNA [NM_133263]	133522	GO:0006366|GO:0003723|GO:0050682|GO:0005634|GO:0044281|GO:2000273|GO:0051591|GO:0005739|GO:0051091|GO:0030374|GO:0000166|GO:0045780|GO:0045944|GO:0007015|GO:0044255|GO:0006355|GO:0006996|GO:0001104|GO:0030331|GO:0045672|GO:0051384|GO:0006390|GO:0060346|GO:0001503|GO:0016592|GO:0010694|GO:0030546|GO:0034614|GO:0005654|GO:0007005|GO:0045892|GO:0008134|GO:0030520|GO:0042327	149234534	chr5	149234475	+	hs|5q32	NM_133263	peroxisome proliferator-activated receptor gamma, coactivator 1 beta	PPARGC1B	chr5:149234475-149234534	NM_133263	Hs.483816
A_23_P58464	9.87396	3.30363	9.87396	up	FALSE	Homo sapiens protocadherin beta 6 (PCDHB6), transcript variant 1, mRNA [NM_018939]	56130	GO:0016339|GO:0005887|GO:0005509|GO:0007268|GO:0016021|GO:0007155|GO:0007416|GO:0007156|GO:0007399	140532299	chr5	140532240	+	hs|5q31.3	NM_018939	protocadherin beta 6	PCDHB6	chr5:140532240-140532299	NM_018939	Hs.283085
A_32_P187571	9.87007	3.30306	9.87007	up	FALSE	Homo sapiens sodium channel, voltage gated, type II beta subunit (SCN2B), mRNA [NM_004588]	6327	GO:0046684|GO:0007268|GO:2000649|GO:0086091|GO:0060048|GO:0007399|GO:0060371|GO:0086002|GO:0001518|GO:0035725|GO:0086012|GO:0086006|GO:0017080	118033630	chr11	118033571	-	hs|11q23.3	NM_004588	sodium channel, voltage gated, type II beta subunit	SCN2B	chr11:118033630-118033571	NM_004588	Hs.129783
A_19_P00319422	9.8576	3.30124	9.8576	up	FALSE	Homo sapiens KIAA1671 (KIAA1671), mRNA [NM_001145206]	85379		25435072	chr22	25435013	+	hs|22q11.23	NM_001145206	KIAA1671	KIAA1671	chr22:25435013-25435072	NM_001145206	Hs.419171
A_33_P3315134	9.79369	3.29185	9.79369	up	FALSE	Homo sapiens disrupted in renal carcinoma 3 (DIRC3), long non-coding RNA [NR_026597]	729582		218148860	chr2	218148801	-	hs|2q35	NR_026597	disrupted in renal carcinoma 3	DIRC3	chr2:218148860-218148801	NR_026597	Hs.572788
A_24_P219474	9.79267	3.2917	9.79267	up	FALSE	Homo sapiens mannosyl (alpha-1,6-)-glycoprotein beta-1,6-N-acetyl-glucosaminyltransferase, isozyme B (MGAT5B), transcript variant 1, mRNA [NM_144677]	146664	GO:0005515|GO:0030144|GO:0000139|GO:0016021|GO:0006487|GO:0046872	74946404	chr17	74946345	+	hs|17q25.2	NM_144677	mannosyl (alpha-1,6-)-glycoprotein beta-1,6-N-acetyl-glucosaminyltransferase, isozyme B	MGAT5B	chr17:74946345-74946404	NM_144677	Hs.144531
A_24_P411749	9.6509	3.27066	9.6509	up	FALSE	Homo sapiens G protein-coupled receptor 126 (GPR126), transcript variant a1, mRNA [NM_020455]	57211	GO:0007186|GO:0005886|GO:0004930|GO:0016021	142766962	chr6	142766903	+	hs|6q24.1	NM_020455	G protein-coupled receptor 126	GPR126	chr6:142766903-142766962	NM_020455	Hs.743302
A_23_P144843	9.64696	3.27007	9.64696	up	FALSE	Homo sapiens endothelial cell-specific molecule 1 (ESM1), transcript variant 1, mRNA [NM_007036]	11082	GO:0008284|GO:0005178|GO:0005576|GO:0002040|GO:0001525|GO:0005171|GO:0001558|GO:0005520	54274617	chr5	54274558	-	hs|5q11.2	NM_007036	endothelial cell-specific molecule 1	ESM1	chr5:54274617-54274558	NM_007036	Hs.129944
A_23_P79518	9.5944	3.26219	9.5944	up	FALSE	Homo sapiens interleukin 1, beta (IL1B), mRNA [NM_000576]	3553	GO:0032755|GO:0019221|GO:0046330|GO:0002711|GO:0005615|GO:0032757|GO:0035234|GO:0031622|GO:0009743|GO:0030730|GO:0000165|GO:0001660|GO:0033198|GO:0034116|GO:0043123|GO:0031663|GO:0043122|GO:0032729|GO:0045410|GO:0032725|GO:0007566|GO:0019904|GO:0030593|GO:0014805|GO:0045840|GO:0005125|GO:0045086|GO:0043491|GO:0045893|GO:0045833|GO:0045080|GO:0030949|GO:0042346|GO:0008285|GO:0007267|GO:0035066|GO:…	113587488	chr2	113587429	-	hs|2q13	NM_000576	interleukin 1, beta	IL1B	chr2:113587488-113587429	NM_000576	Hs.126256
A_33_P3281695	9.33792	3.2231	9.33792	up	FALSE	Homo sapiens NLR family, pyrin domain containing 3 (NLRP3), transcript variant 6, mRNA [NM_001243133]	114548	GO:0005515|GO:0042347|GO:0050713|GO:0051259|GO:0035872|GO:0005829|GO:0051607|GO:0005737|GO:0006954|GO:0051092|GO:0050718|GO:0009595|GO:0032621|GO:0072559|GO:0050701|GO:0006919|GO:0042834|GO:0006915|GO:0032088|GO:0006952|GO:0002674|GO:0005524|GO:0043280|GO:0007165|GO:0071222|GO:0044546|GO:0045087|GO:0050728|GO:0032611	247611806	chr1	247611747	+	hs|1q44	NM_001243133	NLR family, pyrin domain containing 3	NLRP3	chr1:247611747-247611806	NM_001243133	Hs.159483
A_33_P3376965	9.2359	3.20725	9.2359	up	FALSE	Homo sapiens ChaC glutathione-specific gamma-glutamylcyclotransferase 1 (CHAC1), transcript variant 1, mRNA [NM_024111]	79094	GO:0006986|GO:0005802|GO:0005515|GO:0045746|GO:0016746|GO:0007219|GO:0070059|GO:0008152|GO:0005112|GO:0010955|GO:0022008|GO:0005829	41247873	chr15	41247814	+	hs|15q15.1	NM_024111	ChaC glutathione-specific gamma-glutamylcyclotransferase 1	CHAC1	chr15:41247814-41247873	NM_024111	Hs.155569
A_23_P215060	9.20288	3.20208	9.20288	up	FALSE	Homo sapiens podocalyxin-like (PODXL), transcript variant 1, mRNA [NM_001018111]	5420	GO:0005515|GO:0022408|GO:0030335|GO:0072015|GO:0005886|GO:0032534|GO:0031528|GO:0030175|GO:0050900|GO:0033634|GO:0001726|GO:0005615|GO:0044297|GO:0030027|GO:0072175|GO:0005737|GO:0007162|GO:0016324|GO:0016477|GO:0005887|GO:0036057|GO:0045121|GO:0007155|GO:0070062	131185194	chr7	131185135	-	hs|7q32.3	NM_001018111	podocalyxin-like	PODXL	chr7:131185194-131185135	NM_001018111	Hs.744213
A_24_P50368	9.11091	3.18759	9.11091	up	FALSE	Homo sapiens BH3-like motif containing, cell death inducer (BLID), mRNA [NM_001001786]	414899	GO:0005739|GO:0006915	121986373	chr11	121986314	-	hs|11q24.1	NM_001001786	BH3-like motif containing, cell death inducer	BLID	chr11:121986373-121986314	NM_001001786	Hs.686109
A_33_P3416142	9.05739	3.1791	9.05739	up	FALSE	MIR181A1 host gene (non-protein coding) [Source:HGNC Symbol;Acc:HGNC:48659] [ENST00000436880]	100131234		198868184	chr1	198868125	-	hs|1q32.1		MIR181A1 host gene (non-protein coding)	MIR181A1HG	chr1:198868184-198868125		Hs.711077
A_32_P395879	8.8493	3.14556	8.8493	up	FALSE	Homo sapiens coiled-coil domain containing 171 (CCDC171), mRNA [NM_173550]	203238		15971614	chr9	15920369	+	hs|9p22.3	NM_173550	coiled-coil domain containing 171	CCDC171	chr9:15920369-15971614	NM_173550	Hs.17267
A_24_P13024	8.84756	3.14528	8.84756	up	FALSE	Homo sapiens solute carrier family 16, member 12 (SLC16A12), mRNA [NM_213606]	387700	GO:0035879|GO:0005887|GO:0015129|GO:0005308|GO:0015293	91190274	chr10	91190215	-	hs|10q23.31	NM_213606	solute carrier family 16, member 12	SLC16A12	chr10:91190274-91190215	NM_213606	Hs.530338
A_23_P31873	8.73331	3.12653	8.73331	up	FALSE	Homo sapiens RAB11 family interacting protein 1 (class I) (RAB11FIP1), transcript variant 3, mRNA [NM_001002814]	80223	GO:0045055|GO:0017137|GO:0005737|GO:0030670|GO:0055037|GO:0015031|GO:0043231	37718295	chr8	37718236	-	hs|8p11.23	NM_001002814	RAB11 family interacting protein 1 (class I)	RAB11FIP1	chr8:37718295-37718236	NM_001002814	Hs.191179
A_24_P233786	8.7079	3.12233	8.7079	up	FALSE	Homo sapiens family with sequence similarity 129, member A (FAM129A), mRNA [NM_052966]	116496	GO:0005515|GO:0003674|GO:0034976|GO:0005737|GO:0016020|GO:0005886|GO:0001934|GO:0001933|GO:0045727|GO:0070062	184760286	chr1	184760227	-	hs|1q25.3	NM_052966	family with sequence similarity 129, member A	FAM129A	chr1:184760286-184760227	NM_052966	Hs.518662
A_33_P3580508	8.65259	3.11313	8.65259	up	FALSE	Homo sapiens cDNA FLJ43967 fis, clone TESTI4017254. [AK125955]			38365338	chr14	38365279	-	hs|14q21.1		lnc-FOXA1-2:2	lnc-FOXA1-2	chr14:38365338-38365279		Hs.660501
A_19_P00316385	8.40436	3.07114	8.40436	up	FALSE	keratoconus gene 6 [Source:EntrezGene;Acc:641516] [ENST00000599934]	641516		39101400	chr18	39101341	-	hs|18q12.3	CN267978	keratoconus gene 6	KC6	chr18:39101400-39101341		Hs.722666
A_19_P00320751	8.28488	3.05048	8.28488	up	FALSE	Homo sapiens cDNA FLJ44475 fis, clone UTERU2031521. [AK126439]	100131929		104640066	chr7	104640007	-	hs|7q22.3	AK126439	uncharacterized LOC100131929	LOC100131929	chr7:104640066-104640007		Hs.651436
A_19_P00801140	8.27309	3.04843	8.27309	up	FALSE				139008597	chrX	139008538	-	hs|Xq27.1				chrX:139008597-139008538
A_19_P00318431	8.21948	3.03905	8.21948	up	FALSE				23627928	chr1	23627869	-	hs|1p36.12				chr1:023627928-023627869
A_33_P3221408	8.18495	3.03297	8.18495	up	FALSE	Homo sapiens netrin G1 (NTNG1), transcript variant 1, mRNA [NM_001113226]	22854	GO:0005515|GO:0007409|GO:0046658	108024396	chr1	108024337	+	hs|1p13.3	NM_001113226	netrin G1	NTNG1	chr1:108024337-108024396	NM_001113226	Hs.732535
A_19_P00320294	8.04585	3.00825	8.04585	up	FALSE				27066535	chr22	27066476	-	hs|22q12.1				chr22:027066535-027066476
A_23_P359277	7.92987	2.9873	7.92987	up	FALSE	Homo sapiens ELOVL fatty acid elongase 7 (ELOVL7), transcript variant 1, mRNA [NM_024930]	79993	GO:0005515|GO:0005783|GO:0019367|GO:0019432|GO:0005789|GO:0044281|GO:0035338|GO:0034626|GO:0016021|GO:0042761|GO:0044255|GO:0016740	60048063	chr5	60048004	-	hs|5q12.1	NM_024930	ELOVL fatty acid elongase 7	ELOVL7	chr5:60048063-60048004	NM_024930	Hs.274256
A_23_P342138	7.83904	2.97068	7.83904	up	FALSE	Homo sapiens ADAMTS-like 1 (ADAMTSL1), transcript variant 4, mRNA [NM_001040272]	92949	GO:0006493|GO:0006508|GO:0005578|GO:0005788|GO:0008270|GO:0036066|GO:0044267|GO:0008237|GO:0043687	18910252	chr9	18910193	+	hs|9p22.1	NM_001040272	ADAMTS-like 1	ADAMTSL1	chr9:18910193-18910252	NM_001040272	Hs.741483
A_19_P00803912	7.75136	2.95445	7.75136	up	FALSE				141710436	chr5	141710377	+	hs|5q31.3				chr5:141710377-141710436
A_33_P3338360	7.73578	2.95155	7.73578	up	FALSE	Homo sapiens small Cajal body-specific RNA 13 (SCARNA13), guide RNA [NR_003002]	677768		95999751	chr14	95999692	-	hs|14q32.13	NR_003002	small Cajal body-specific RNA 13	SCARNA13	chr14:95999751-95999692	NR_003002	Hs.448753
A_19_P00812697	7.55498	2.91743	7.55498	up	FALSE				66204406	chr12	66204347	-	hs|12q14.3				chr12:066204406-066204347
A_24_P335620	7.54981	2.91644	7.54981	up	FALSE	Homo sapiens solute carrier family 7 (amino acid transporter light chain, L system), member 5 (SLC7A5), mRNA [NM_003486]	8140	GO:0006520|GO:0005886|GO:0005730|GO:0006865|GO:0005634|GO:0050900|GO:0055085|GO:0030154|GO:0043231|GO:0005829|GO:0007399|GO:0015804|GO:0016324|GO:0005737|GO:0016020|GO:0015171|GO:0007596|GO:0042605|GO:0006810|GO:0015175|GO:0016021|GO:0015179|GO:0070062|GO:0006811	87863966	chr16	87863907	-	hs|16q24.2	NM_003486	solute carrier family 7 (amino acid transporter light chain, L system), member 5	SLC7A5	chr16:87863966-87863907	NM_003486	Hs.513797
A_23_P204847	7.53792	2.91417	7.53792	up	FALSE	Homo sapiens lymphocyte cytosolic protein 1 (L-plastin) (LCP1), mRNA [NM_002298]	3936	GO:0044319|GO:0005886|GO:0005884|GO:0031100|GO:0010737|GO:0030175|GO:0015629|GO:0032432|GO:0005615|GO:0005829|GO:0042802|GO:0005737|GO:0051015|GO:0033157|GO:0051017|GO:0002286|GO:0070062|GO:0001725|GO:0005509|GO:0003779|GO:0001891|GO:0032587|GO:0001726|GO:0016477|GO:0005925	46700396	chr13	46700337	-	hs|13q14.13	NM_002298	lymphocyte cytosolic protein 1 (L-plastin)	LCP1	chr13:46700396-46700337	NM_002298	Hs.381099
A_19_P00801109	7.50325	2.90752	7.50325	up	FALSE				37224151	chr3	37224092	+	hs|3p22.2				chr3:037224092-037224151
A_33_P3386746	7.50158	2.90719	7.50158	up	FALSE	Homo sapiens MAM and LDL receptor class A domain containing 1 (MALRD1), mRNA [NM_001142308]	340895	GO:0042632|GO:0005737|GO:0070858|GO:0016021	19498601	chr10	19498542	+	hs|10p12.31	NM_001142308	MAM and LDL receptor class A domain containing 1	MALRD1	chr10:19498542-19498601	NM_001142308
A_32_P187704	7.48723	2.90443	7.48723	up	FALSE	syntrophin, gamma 1 [Source:HGNC Symbol;Acc:HGNC:13740] [ENST00000521574]	54212	GO:0005737|GO:0007154|GO:0016013|GO:0032587|GO:0005634|GO:0003779|GO:0008022|GO:0005856	50824070	chr8	50824011	+	hs|8q11.21	XM_006716494	syntrophin, gamma 1	SNTG1	chr8:50824011-50824070	XM_006716494
A_19_P00329989	7.48013	2.90306	7.48013	up	FALSE				20795231	chr2	20795172	+	hs|2p24.1				chr2:020795172-020795231
A_33_P3367126	7.44372	2.89602	7.44372	up	FALSE	Homo sapiens Rho guanine nucleotide exchange factor (GEF) 28 (ARHGEF28), transcript variant 2, mRNA [NM_001177693]	64283	GO:0035556|GO:0060052|GO:0048013|GO:0005886|GO:0032321|GO:0007411|GO:0003723|GO:0021955|GO:0005089|GO:0046872|GO:0005829	73169070	chr5	73169011	+	hs|5q13.2	NM_001177693	Rho guanine nucleotide exchange factor (GEF) 28	ARHGEF28	chr5:73169011-73169070	NM_001177693	Hs.482521
A_24_P626951	7.31719	2.87129	7.31719	up	FALSE	immunoglobulin kappa variable 1-16 [Source:HGNC Symbol;Acc:HGNC:5732] [ENST00000479981]			89399588	chr2	89399529	-	hs|2p11.2	AF078945			chr2:89399588-89399529		Hs.649954
A_33_P3281435	7.31294	2.87045	7.31294	up	FALSE	immunoglobulin kappa variable 1D-8 [Source:HGNC Symbol;Acc:HGNC:5759] [ENST00000471857]			90260250	chr2	90260192	+	hs|2p11.2	AF035035			chr2:90260192-90260250		Hs.574701
A_33_P3291484	7.28644	2.86522	7.28644	up	FALSE	Homo sapiens ST8 alpha-N-acetyl-neuraminide alpha-2,8-sialyltransferase 4 (ST8SIA4), transcript variant 1, mRNA [NM_005668]	7903	GO:0003828|GO:0009311|GO:0007399|GO:0030173|GO:0000139|GO:0007411|GO:0006491|GO:0001574|GO:0006486|GO:0033691|GO:0006488|GO:0044267|GO:0006464|GO:0043687|GO:0018279	100143016	chr5	100142957	-	hs|5q21.1	NM_005668	ST8 alpha-N-acetyl-neuraminide alpha-2,8-sialyltransferase 4	ST8SIA4	chr5:100143016-100142957	NM_005668	Hs.308628
A_33_P3320393	7.22728	2.85345	7.22728	up	FALSE	Homo sapiens mitochondrial ribosomal protein S16 (MRPS16), mRNA [NM_016065]	51021	GO:0070124|GO:0005739|GO:0005515|GO:0070125|GO:0070126|GO:0005737|GO:0032543|GO:0006996|GO:0003735|GO:0005743|GO:0006412|GO:0005763	75008755	chr10	75008696	-	hs|10q22.2	NM_016065	mitochondrial ribosomal protein S16	MRPS16	chr10:75008755-75008696	NM_016065	Hs.180312
A_24_P250922	7.22619	2.85324	7.22619	up	FALSE	Homo sapiens prostaglandin-endoperoxide synthase 2 (prostaglandin G/H synthase and cyclooxygenase) (PTGS2), mRNA [NM_000963]	5743	GO:0019369|GO:0006693|GO:0035633|GO:0019674|GO:0010042|GO:0042803|GO:0071636|GO:0031622|GO:0034644|GO:0004601|GO:0001516|GO:0032496|GO:0051926|GO:0007613|GO:0007612|GO:0006979|GO:0032355|GO:0042633|GO:0007566|GO:0051968|GO:0031394|GO:0051384|GO:0045786|GO:0071318|GO:0043234|GO:0070542|GO:0050873|GO:0032227|GO:0005789|GO:0019899|GO:0055114|GO:0020037|GO:0042346|GO:0043005|GO:0008285|GO:0006767|GO:…	186641528	chr1	186641469	-	hs|1q31.1	NM_000963	prostaglandin-endoperoxide synthase 2 (prostaglandin G/H synthase and cyclooxygenase)	PTGS2	chr1:186641528-186641469	NM_000963	Hs.196384
A_33_P3423185	7.21997	2.85199	7.21997	up	FALSE	PREDICTED: Homo sapiens uncharacterized LOC102725171 (LOC102725171), ncRNA [XR_432995]	102725171		73079235	chr14	73079176	-	hs|14q24.2	XR_432995	uncharacterized LOC102725171	LOC102725171	chr14:73079235-73079176	XR_432995	Hs.162868
A_33_P3359869	7.21337	2.85067	7.21337	up	FALSE				62512324	chr20	62512265	+	hs|20q13.33				chr20:062512265-062512324
A_23_P7684	7.18462	2.84491	7.18462	up	FALSE	Homo sapiens cyclin J-like (CCNJL), mRNA [NM_024565]	79616	GO:0005634	159679117	chr5	159679058	-	hs|5q33.3	NM_024565	cyclin J-like	CCNJL	chr5:159679117-159679058	NM_024565	Hs.14070
A_23_P404494	7.17383	2.84274	7.17383	up	FALSE	Homo sapiens interleukin 7 receptor (IL7R), transcript variant 1, mRNA [NM_002185]	3575	GO:0005515|GO:0033089|GO:0008361|GO:0005886|GO:0004917|GO:0005576|GO:0003823|GO:0048535|GO:0048872|GO:0010628|GO:0000902|GO:0007165|GO:0006955|GO:0030217|GO:0042100|GO:0001915|GO:0038111|GO:0016049|GO:0016021|GO:0000018|GO:0009897|GO:0002377|GO:0007166	35876840	chr5	35876781	+	hs|5p13.2	NM_002185	interleukin 7 receptor	IL7R	chr5:35876781-35876840	NM_002185	Hs.591742
A_32_P61684	7.16585	2.84114	7.16585	up	FALSE	Homo sapiens phosphoprotein membrane anchor with glycosphingolipid microdomains 1 (PAG1), mRNA [NM_018440]	55824	GO:0005515|GO:0050852|GO:0050863|GO:0005886|GO:0050868|GO:0009967|GO:0035556|GO:0007165|GO:0007173|GO:0005070|GO:0045121|GO:0016021|GO:0042169	81880292	chr8	81880233	-	hs|8q21.13	NM_018440	phosphoprotein membrane anchor with glycosphingolipid microdomains 1	PAG1	chr8:81880292-81880233	NM_018440	Hs.266175
A_33_P3263906	7.14868	2.83768	7.14868	up	FALSE	tubulin, epsilon 1 [Source:HGNC Symbol;Acc:HGNC:20775] [ENST00000368657]	51175	GO:0006184|GO:0051258|GO:0007098|GO:0005874|GO:0005200|GO:0003924|GO:0005525|GO:0000242	112400747	chr6	112400688	-	hs|6q21		tubulin, epsilon 1	TUBE1	chr6:112400747-112400688
A_19_P00316109	7.12792	2.83348	7.12792	up	FALSE	long intergenic non-protein coding RNA 313 [Source:HGNC Symbol;Acc:HGNC:16416] [ENST00000427188]			44890372	chr21	44890313	-	hs|21q22.3	XR_425284			chr21:44890372-44890313	XR_425284	Hs.592161
A_23_P259692	7.04254	2.8161	7.04254	up	FALSE	Homo sapiens phosphoserine aminotransferase 1 (PSAT1), transcript variant 1, mRNA [NM_058179]	29968	GO:0034641|GO:0005737|GO:0030170|GO:0008652|GO:0004648|GO:0006564|GO:0044281|GO:0008615|GO:0070062|GO:0005829	80944837	chr9	80944778	+	hs|9q21.2	NM_058179	phosphoserine aminotransferase 1	PSAT1	chr9:80944778-80944837	NM_058179	Hs.494261
A_33_P3312519	7.0384	2.81525	7.0384	up	FALSE	Homo sapiens keratinocyte proline-rich protein (KPRP), mRNA [NM_001025231]	448834	GO:0005737|GO:0070062	152734527	chr1	152734468	+	hs|1q21.3	NM_001025231	keratinocyte proline-rich protein	KPRP	chr1:152734468-152734527	NM_001025231	Hs.149386
A_19_P00807828	7.02182	2.81185	7.02182	up	FALSE				122015008	chr11	122014949	-	hs|11q24.1				chr11:122015008-122014949
A_33_P3368750	7.0215	2.81178	7.0215	up	FALSE	Homo sapiens progestin and adipoQ receptor family member V (PAQR5), transcript variant 1, mRNA [NM_001104554]	54852	GO:0048477|GO:0007275|GO:0004872|GO:0016021|GO:0005496	69699954	chr15	69699895	+	hs|15q23	NM_001104554	progestin and adipoQ receptor family member V	PAQR5	chr15:69699895-69699954	NM_001104554	Hs.591096
A_19_P00809313	6.96474	2.80007	6.96474	up	FALSE	nuclear paraspeckle assembly transcript 1 (non-protein coding) [Source:HGNC Symbol;Acc:HGNC:30815] [ENST00000501122]			65213000	chr11	65212941	+	hs|11q13.1	GQ859162			chr11:65212941-65213000		Hs.523789
A_23_P57199	6.91825	2.79041	6.91825	up	FALSE	Homo sapiens gamma-glutamyltransferase light chain 1 (GGTLC1), transcript variant A, mRNA [NM_178311]	92086	GO:0019370|GO:0003840|GO:0006749|GO:0031362	23965799	chr20	23965740	-	hs|20p11.21	NM_178311	gamma-glutamyltransferase light chain 1	GGTLC1	chr20:23965799-23965740	NM_178311	Hs.355394
A_33_P3306048	6.90819	2.78831	6.90819	up	FALSE	Homo sapiens divergent-paired related homeobox pseudogene 4 (DPRXP4), non-coding RNA [NR_002221]	503645		29302999	chr17	29302940	+	hs|17q11.2	NR_002221	divergent-paired related homeobox pseudogene 4	DPRXP4	chr17:29302940-29302999	NR_002221	Hs.683578
A_23_P211561	6.87755	2.78189	6.87755	up	FALSE	Homo sapiens meiosis inhibitor 1 (MEI1), mRNA [NM_152513]	150365	GO:0007286|GO:0007141	42195395	chr22	42195336	+	hs|22q13.2	NM_152513	meiosis inhibitor 1	MEI1	chr22:42195336-42195395	NM_152513	Hs.116419
A_23_P88678	6.87068	2.78045	6.87068	up	FALSE	Homo sapiens chromosome 15 open reading frame 27 (C15orf27), mRNA [NM_152335]	123591	GO:0070509|GO:0086010|GO:0005886|GO:0005245|GO:0070588|GO:0016021	76497198	chr15	76497139	+	hs|15q24.2	NM_152335	chromosome 15 open reading frame 27	C15orf27	chr15:76497139-76497198	NM_152335	Hs.661411
A_23_P354908	6.85954	2.77811	6.85954	up	FALSE	Homo sapiens nicotinamide nucleotide adenylyltransferase 2 (NMNAT2), transcript variant 1, mRNA [NM_015039]	23057	GO:0005802|GO:0005794|GO:0005770|GO:0019674|GO:0006767|GO:0045202|GO:0044281|GO:0005524|GO:0000139|GO:0000309|GO:0006766|GO:0004515|GO:0009435	183217840	chr1	183217781	-	hs|1q25.3	NM_015039	nicotinamide nucleotide adenylyltransferase 2	NMNAT2	chr1:183217840-183217781	NM_015039	Hs.497123
A_24_P330263	6.83741	2.77345	6.83741	up	FALSE	Homo sapiens endothelin receptor type B (EDNRB), transcript variant 2, mRNA [NM_003991]	1910	GO:0005515|GO:0014070|GO:0008284|GO:0005886|GO:0060406|GO:0001755|GO:0007200|GO:0019934|GO:0007194|GO:0031702|GO:0007204|GO:0006885|GO:0042045|GO:0031620|GO:0042311|GO:0042310|GO:0050678|GO:0043066|GO:0031965|GO:0014826|GO:0007568|GO:0014043|GO:0030318|GO:0000122|GO:0032269|GO:0019233|GO:0048484|GO:0007399|GO:0071222|GO:0005887|GO:0004962|GO:0035815|GO:0007422|GO:0001934|GO:0008217|GO:0007497|GO:…	78470627	chr13	78470568	-	hs|13q22.3	NM_003991	endothelin receptor type B	EDNRB	chr13:78470627-78470568	NM_003991	Hs.82002
A_23_P334955	6.79183	2.7638	6.79183	up	FALSE	Homo sapiens family with sequence similarity 167, member A (FAM167A), mRNA [NM_053279]	83648		11279717	chr8	11279658	-	hs|8p23.1	NM_053279	family with sequence similarity 167, member A	FAM167A	chr8:11279717-11279658	NM_053279	Hs.124299
A_33_P3248843	6.78074	2.76144	6.78074	up	FALSE				26541821	chr21	26541762	-	hs|21q21.2				chr21:26541821-26541762
A_24_P192805	6.74007	2.75276	6.74007	up	FALSE	Homo sapiens caspase recruitment domain family, member 17 (CARD17), mRNA [NM_001007232]	440068	GO:0010951|GO:0005737|GO:0004869|GO:0042981	104971256	chr11	104970106	-	hs|11q22.3	NM_001007232	caspase recruitment domain family, member 17	CARD17	chr11:104971256-104970106	NM_001007232	Hs.732627
A_19_P00806287	6.72542	2.74962	6.72542	up	FALSE				122015131	chr11	122015072	-	hs|11q24.1				chr11:122015131-122015072
A_24_P307306	6.69394	2.74286	6.69394	up	FALSE	glyceraldehyde 3 phosphate dehydrogenase pseudogene 33 [Source:HGNC Symbol;Acc:HGNC:37785] [ENST00000443168]			120139395	chr1	120139336	-	hs|1p12				chr1:120139395-120139336
A_23_P81392	6.65877	2.73526	6.65877	up	FALSE	Homo sapiens WW and C2 domain containing 1 (WWC1), transcript variant 3, mRNA [NM_015238]	23286	GO:0046621|GO:0005515|GO:0048471|GO:0032386|GO:0003713|GO:0005634|GO:0030010|GO:0032587|GO:0035329|GO:0000122|GO:0006351|GO:0005829|GO:0035330|GO:0043234|GO:0035331|GO:0032947|GO:0005737|GO:0016477|GO:0043410|GO:0019900|GO:0030674	167896186	chr5	167896127	+	hs|5q34	NM_015238	WW and C2 domain containing 1	WWC1	chr5:167896127-167896186	NM_015238	Hs.484047
A_23_P338479	6.64649	2.73259	6.64649	up	FALSE	Homo sapiens CD274 molecule (CD274), transcript variant 1, mRNA [NM_014143]	29126	GO:0005515|GO:2001181|GO:0070232|GO:0005886|GO:0032693|GO:0046006|GO:0046007|GO:0031295|GO:0012505|GO:0007165|GO:0006955|GO:0042102|GO:0016021|GO:0032689|GO:0007166|GO:0009897|GO:0070062	5468369	chr9	5468310	+	hs|9p24.1	NM_014143	CD274 molecule	CD274	chr9:5468310-5468369	NM_014143	Hs.521989
A_33_P3413671	6.60397	2.72333	6.60397	up	FALSE	Homo sapiens ABL proto-oncogene 2, non-receptor tyrosine kinase (ABL2), transcript variant b, mRNA [NM_007314]	27	GO:0005515|GO:0006909|GO:0051353|GO:0071300|GO:0046632|GO:2000145|GO:2000096|GO:0030155|GO:2000249|GO:0051015|GO:0007173|GO:0007411|GO:0030100|GO:0042127|GO:0050885|GO:0070374|GO:0043123|GO:0038083|GO:0051017|GO:0035640|GO:0022408|GO:0000287|GO:0021587|GO:0018108|GO:0001891|GO:0030027|GO:0031234|GO:0097062|GO:0008542|GO:0045087|GO:0010976|GO:0010506|GO:0035024|GO:0015629|GO:0007204|GO:0005829|GO:…	179073242	chr1	179073183	-	hs|1q25.2	NM_007314	ABL proto-oncogene 2, non-receptor tyrosine kinase	ABL2	chr1:179073242-179073183	NM_007314	Hs.159472
A_33_P3344204	6.58356	2.71887	6.58356	up	FALSE	Homo sapiens zinc finger, DHHC-type containing 11 (ZDHHC11), mRNA [NM_024786]	79844	GO:0005783|GO:0008152|GO:0008270|GO:0016021|GO:0019706	795933	chr5	795874	-	hs|5p15.33	NM_024786	zinc finger, DHHC-type containing 11	ZDHHC11	chr5:795933-795874	NM_024786	Hs.732788
A_33_P3345643	6.56662	2.71515	6.56662	up	FALSE	zinc finger, DHHC-type containing 11B [Source:HGNC Symbol;Acc:HGNC:32962] [ENST00000522356]			711383	chr5	711324	-	hs|5p15.33				chr5:711383-711324	XR_425831	Hs.654874
A_33_P3259865	6.56561	2.71493	6.56561	up	FALSE	Homo sapiens chromosome 1 open reading frame 220 (C1orf220), long non-coding RNA [NR_033186]	400798		178518024	chr1	178517965	+	hs|1q25.2	NR_033186	chromosome 1 open reading frame 220	C1orf220	chr1:178517965-178518024	NR_033186	Hs.668085
A_33_P3311498	6.54475	2.71034	6.54475	up	FALSE	Homo sapiens TRHDE antisense RNA 1 (TRHDE-AS1), transcript variant 1, long non-coding RNA [NR_026837]	283392		72647369	chr12	72647310	-	hs|12q21.1	NR_026837	TRHDE antisense RNA 1	TRHDE-AS1	chr12:72647369-72647310	NR_026837	Hs.363603
A_33_P3350758	6.53697	2.70862	6.53697	up	FALSE	Homo sapiens RAS protein activator like 2 (RASAL2), transcript variant 2, mRNA [NM_170692]	9462	GO:0005515|GO:0005099|GO:0046580|GO:0007165|GO:0005737|GO:0032320|GO:0031235	178442646	chr1	178442587	+	hs|1q25.2	NM_170692	RAS protein activator like 2	RASAL2	chr1:178442587-178442646	NM_170692	Hs.496139
A_23_P103812	6.50715	2.70203	6.50715	up	FALSE	Homo sapiens bone morphogenetic protein/retinoic acid inducible neural-specific 3 (BRINP3), mRNA [NM_199051]	339479	GO:0005739|GO:0071300|GO:0045930|GO:0045666|GO:0005783|GO:0043025|GO:0007050|GO:0005576|GO:0030425	190067299	chr1	190067240	-	hs|1q31.1	NM_199051	bone morphogenetic protein/retinoic acid inducible neural-specific 3	BRINP3	chr1:190067299-190067240	NM_199051	Hs.65765
A_23_P5342	6.50514	2.70158	6.50514	up	FALSE	Homo sapiens low density lipoprotein receptor-related protein 1B (LRP1B), mRNA [NM_018557]	53353	GO:0043235|GO:0005041|GO:0005509|GO:0016021|GO:0015031|GO:0006898	140989434	chr2	140989375	-	hs|2q22.1	NM_018557	low density lipoprotein receptor-related protein 1B	LRP1B	chr2:140989434-140989375	NM_018557	Hs.656461
A_33_P3406866	6.50119	2.7007	6.50119	up	FALSE	Homo sapiens neurofascin (NFASC), transcript variant 1, mRNA [NM_001005388]	23114	GO:0005515|GO:0002175|GO:0005886|GO:0030913|GO:0042552|GO:0033270|GO:0019226|GO:0086080|GO:0005622|GO:0043194|GO:0033010|GO:0033268|GO:0050808|GO:0045162|GO:0007411|GO:0007422|GO:0071205|GO:0034113|GO:0016021|GO:0005925|GO:0070062	204987499	chr1	204987440	+	hs|1q32.1	NM_001005388	neurofascin	NFASC	chr1:204987440-204987499	NM_001005388	Hs.13349
A_23_P39955	6.49396	2.6991	6.49396	up	FALSE	Homo sapiens actin, gamma 2, smooth muscle, enteric (ACTG2), transcript variant 1, mRNA [NM_001615]	72	GO:0006936|GO:0072562|GO:0005856|GO:0005615|GO:0005524|GO:0071944|GO:0070062|GO:0005829	74146759	chr2	74146700	+	hs|2p13.1	NM_001615	actin, gamma 2, smooth muscle, enteric	ACTG2	chr2:74146700-74146759	NM_001615	Hs.516105
A_33_P3230037	6.47056	2.69389	6.47056	up	FALSE	Homo sapiens FKSG58 (FKSG58) mRNA, complete cds. [AF336885]			64469434	chr11	64469375	-	hs|11q13.1	AF336885			chr11:64469434-64469375
A_23_P146325	6.44423	2.68801	6.44423	up	FALSE	Homo sapiens ASAP1 intronic transcript 1 (non-protein coding) (ASAP1-IT1), long non-coding RNA [NR_002765]	29065		131307736	chr8	131307677	-	hs|8q24.21	NR_002765	ASAP1 intronic transcript 1 (non-protein coding)	ASAP1-IT1	chr8:131307736-131307677	NR_002765	Hs.639318
A_19_P00320027	6.43984	2.68702	6.43984	up	FALSE	Homo sapiens, clone IMAGE:5466006, mRNA. [BC041064]			123139344	chr8	123139285	-	hs|8q24.13	BC041064			chr8:123139344-123139285
A_33_P3251518	6.39538	2.67703	6.39538	up	FALSE	pyrroline-5-carboxylate reductase family, member 2 [Source:HGNC Symbol;Acc:HGNC:30262] [ENST00000467298]			226111241	chr1	226111182	-	hs|1q42.12	AK001508			chr1:226111241-226111182
A_23_P420942	6.36217	2.66952	6.36217	up	FALSE	PREDICTED: Homo sapiens metallothionein 1E (MT1E), transcript variant X1, mRNA [XM_005255956]	4493	GO:0071294|GO:0048471|GO:0005737|GO:0008270|GO:0005634|GO:0071276|GO:0045926	56660673	chr16	56660614	+	hs|16q12.2	XM_005255956	metallothionein 1E	MT1E	chr16:56660614-56660673	XM_005255956
A_33_P3402329	6.32691	2.6615	6.32691	up	FALSE	Homo sapiens MIR503 host gene (non-protein coding) (MIR503HG), long non-coding RNA [NR_024607]	84848		133677471	chrX	133677412	-	hs|Xq26.3	NR_024607	MIR503 host gene (non-protein coding)	MIR503HG	chrX:133677471-133677412	NR_024607	Hs.416379
A_33_P3363515	6.32447	2.66094	6.32447	up	FALSE	X-ray repair complementing defective repair in Chinese hamster cells 3 [Source:HGNC Symbol;Acc:HGNC:12830] [ENST00000557439]	7517	GO:0000400|GO:0005515|GO:0048471|GO:0010033|GO:0071140|GO:0005657|GO:0008821|GO:0005634|GO:0006310|GO:0090267|GO:0010824|GO:0005524|GO:0006974|GO:0005739|GO:0005737|GO:0006281|GO:0000724|GO:0033065|GO:0000737|GO:0008094	104170793	chr14	104170734	-	hs|14q32.33		X-ray repair complementing defective repair in Chinese hamster cells 3	XRCC3	chr14:104170793-104170734
A_19_P00315502	6.32427	2.6609	6.32427	up	FALSE	PREDICTED: Homo sapiens uncharacterized LOC102723721 (LOC102723721), ncRNA [XR_424100]	102723721		6780844	chr10	6780785	+	hs|10p14	XR_424100	uncharacterized LOC102723721	LOC102723721	chr10:6780785-6780844	XR_424100
A_23_P96369	6.26753	2.6479	6.26753	up	FALSE	Homo sapiens chromosome X open reading frame 57 (CXorf57), transcript variant 1, mRNA [NM_018015]	55086	GO:0005515	105922576	chrX	105922517	+	hs|Xq22.3	NM_018015	chromosome X open reading frame 57	CXorf57	chrX:105922517-105922576	NM_018015	Hs.274267
A_23_P29735	6.23834	2.64116	6.23834	up	FALSE	Homo sapiens bassoon presynaptic cytomatrix protein (BSN), mRNA [NM_003458]	8927	GO:0048786|GO:0044306|GO:0030424|GO:0030054|GO:0014069|GO:0007268|GO:0005634|GO:0048788|GO:0060076|GO:0046872|GO:0030425	49708846	chr3	49708787	+	hs|3p21.31	NM_003458	bassoon presynaptic cytomatrix protein	BSN	chr3:49708787-49708846	NM_003458	Hs.194684
A_23_P371865	6.2274	2.63863	6.2274	up	FALSE	Homo sapiens chromodomain protein, Y-like 2 (CDYL2), mRNA [NM_152342]	124359	GO:0005515|GO:0008152|GO:0005634|GO:0035064|GO:0003824	80637874	chr16	80637815	-	hs|16q23.2	NM_152342	chromodomain protein, Y-like 2	CDYL2	chr16:80637874-80637815	NM_152342	Hs.373908
A_23_P501010	6.21858	2.63659	6.21858	up	FALSE	Homo sapiens collagen, type XVII, alpha 1 (COL17A1), mRNA [NM_000494]	1308	GO:0005515|GO:0030056|GO:0005581|GO:0005886|GO:0034329|GO:0005576|GO:0005604|GO:0007160|GO:0008544|GO:0022617|GO:0005887|GO:0005911|GO:0030198|GO:0030574|GO:0031581|GO:0005788	105791142	chr10	105791083	-	hs|10q24.33	NM_000494	collagen, type XVII, alpha 1	COL17A1	chr10:105791142-105791083	NM_000494	Hs.117938
A_33_P3346966	6.17683	2.62687	6.17683	up	FALSE	Homo sapiens sperm associated antigen 16 (SPAG16), transcript variant 1, mRNA [NM_024532]	79582	GO:0042384|GO:0019901|GO:0031514|GO:0005930|GO:0015630|GO:0005634|GO:0007283	215013989	chr2	215013930	+	hs|2q34	NM_024532	sperm associated antigen 16	SPAG16	chr2:215013930-215013989	NM_024532	Hs.743365
A_23_P41599	6.15161	2.62096	6.15161	up	FALSE	Homo sapiens protocadherin beta 8 (PCDHB8), mRNA [NM_019120]	56128	GO:0005886|GO:0005509|GO:0016021|GO:0007156	140559909	chr5	140559850	+	hs|5q31.3	NM_019120	protocadherin beta 8	PCDHB8	chr5:140559850-140559909	NM_019120	Hs.287793
A_33_P3216890	6.12807	2.61543	6.12807	up	FALSE	Homo sapiens phosphoprotein membrane anchor with glycosphingolipid microdomains 1 (PAG1), mRNA [NM_018440]	55824	GO:0005515|GO:0050852|GO:0050863|GO:0005886|GO:0050868|GO:0009967|GO:0035556|GO:0007165|GO:0007173|GO:0005070|GO:0045121|GO:0016021|GO:0042169	81882726	chr8	81882667	-	hs|8q21.13	NM_018440	phosphoprotein membrane anchor with glycosphingolipid microdomains 1	PAG1	chr8:81882726-81882667	NM_018440	Hs.266175
A_33_P3276364	6.12388	2.61445	6.12388	up	FALSE	hydroxysteroid (17-beta) dehydrogenase 7 [Source:HGNC Symbol;Acc:HGNC:5215] [ENST00000485405]	51478	GO:0006695|GO:0004303|GO:0005148|GO:0005886|GO:0006703|GO:0005789|GO:0044281|GO:0016021|GO:0055114|GO:0000253	162767897	chr1	162767838	+	hs|1q23.3	AK022929	hydroxysteroid (17-beta) dehydrogenase 7	HSD17B7	chr1:162767838-162767897		Hs.492925
A_24_P188800	6.11067	2.61133	6.11067	up	FALSE	Homo sapiens membrane-associated ring finger (C3HC4) 1, E3 ubiquitin protein ligase (MARCH1), transcript variant 2, mRNA [NM_017923]	55016	GO:0042287|GO:0000209|GO:0004842|GO:0002495|GO:0005886|GO:0016874|GO:0005765|GO:0032588|GO:0005764|GO:0006955|GO:0031901|GO:0031902|GO:0005789|GO:0008270|GO:0016021|GO:0030659|GO:0005768	164449262	chr4	164449203	-	hs|4q32.2	NM_017923	membrane-associated ring finger (C3HC4) 1, E3 ubiquitin protein ligase	2018-03-01	chr4:164449262-164449203	NM_017923	Hs.592804
A_19_P00806697	6.08004	2.60408	6.08004	up	FALSE				114761232	chr4	114761173	-	hs|4q26				chr4:114761232-114761173
A_24_P148717	6.07353	2.60254	6.07353	up	FALSE	Homo sapiens chemokine (C-C motif) receptor 1 (CCR1), mRNA [NM_001295]	1230	GO:0071791|GO:0005515|GO:0005886|GO:0051928|GO:0019221|GO:0007267|GO:0006887|GO:0007204|GO:0019957|GO:0006955|GO:0006954|GO:0006935|GO:0004950|GO:0006816|GO:0070374|GO:0007155|GO:0070098|GO:0006874|GO:0002407|GO:0009611|GO:0045672|GO:0030502|GO:0005887|GO:0004435|GO:0007187|GO:0008152|GO:0010629|GO:0035717|GO:0016493|GO:0090026|GO:0007166|GO:0009897	46243888	chr3	46243829	-	hs|3p21.31	NM_001295	chemokine (C-C motif) receptor 1	CCR1	chr3:46243888-46243829	NM_001295	Hs.301921
A_19_P00316726	6.06319	2.60008	6.06319	up	FALSE	microRNA 3916 [Source:HGNC Symbol;Acc:HGNC:38912] [ENST00000421406]	100500849		247353245	chr1	247353186	-	hs|1q44		microRNA 3916	MIR3916	chr1:247353245-247353186
A_19_P00804546	6.06248	2.59991	6.06248	up	FALSE	MIR503 host gene (non-protein coding) [Source:HGNC Symbol;Acc:HGNC:28258] [ENST00000440570]	84848		133677444	chrX	133677385	-	hs|Xq26.3		MIR503 host gene (non-protein coding)	MIR503HG	chrX:133677444-133677385
A_19_P00319804	6.00245	2.58555	6.00245	up	FALSE	Homo sapiens cDNA FLJ13750 fis, clone PLACE3000331. [AK023812]			218849970	chr2	218849911	-	hs|2q35	AK023812			chr2:218849970-218849911		Hs.736040
A_33_P3288942	5.99532	2.58384	5.99532	up	FALSE	Homo sapiens family with sequence similarity 107, member B (FAM107B), transcript variant 1, mRNA [NM_001282695]	83641	GO:0007605	14572391	chr10	14572332	-	hs|10p13	NM_001282695	family with sequence similarity 107, member B	FAM107B	chr10:14572391-14572332	NM_001282695	Hs.446315
A_33_P3339070	5.99209	2.58306	5.99209	up	FALSE	Homo sapiens long intergenic non-protein coding RNA 704 (LINC00704), long non-coding RNA [NR_024475]	100216001		4692436	chr10	4692377	-	hs|10p15.1	NR_024475	long intergenic non-protein coding RNA 704	LINC00704	chr10:4692436-4692377	NR_024475	Hs.634869
A_33_P3464855	5.95585	2.57431	5.95585	up	FALSE	Homo sapiens mRNA; cDNA DKFZp586B0319 (from clone DKFZp586B0319) [AL050097]	26069		196858864	chr3	196858805	-	hs|3q29	AL050097	DKFZP586B0319 protein	DKFZP586B0319	chr3:196858864-196858805		Hs.667735
A_23_P106389	5.93835	2.57006	5.93835	up	FALSE	Homo sapiens semaphorin 7A, GPI membrane anchor (John Milton Hagen blood group) (SEMA7A), transcript variant 1, mRNA [NM_003612]	8482	GO:0005515|GO:0005886|GO:0050727|GO:0045773|GO:0048675|GO:0031225|GO:0021988|GO:0001649|GO:0006955|GO:0005178|GO:0006954|GO:0016020|GO:0007229|GO:0007411|GO:0060907|GO:0001934|GO:0004872|GO:0070374|GO:0009897	74702424	chr15	74702365	-	hs|15q24.1	NM_003612	semaphorin 7A, GPI membrane anchor (John Milton Hagen blood group)	SEMA7A	chr15:74702424-74702365	NM_003612	Hs.24640
A_33_P3275255	5.91476	2.56432	5.91476	up	FALSE	Homo sapiens clone HLS_IMAGE_281777 mRNA sequence. [DQ786257]			143918507	chr1	143918448	+	hs|1q21.1	DQ786257			chr1:143918448-143918507		Hs.599880
A_24_P245379	5.91091	2.56338	5.91091	up	FALSE	Homo sapiens serpin peptidase inhibitor, clade B (ovalbumin), member 2 (SERPINB2), transcript variant 2, mRNA [NM_002575]	5055	GO:0010951|GO:0043066|GO:0005737|GO:0005886|GO:0007596|GO:0004867|GO:0005576|GO:0042730|GO:0005615	61570261	chr18	61570202	+	hs|18q21.33	NM_002575	serpin peptidase inhibitor, clade B (ovalbumin), member 2	SERPINB2	chr18:61570202-61570261	NM_002575	Hs.594481
A_24_P912372	5.90436	2.56178	5.90436	up	FALSE	Homo sapiens KIAA0754 (KIAA0754), mRNA [NM_015038]	643314		39881822	chr1	39881763	+	hs|1p34.3	NM_015038	KIAA0754	KIAA0754	chr1:39881763-39881822	NM_015038	Hs.658760
A_33_P3268863	5.86395	2.55187	5.86395	up	FALSE	Homo sapiens chromosome 11 open reading frame 44 (C11orf44), mRNA [NM_001271983]	283171	GO:0005576	130584262	chr11	130584203	+	hs|11q24.3	NM_001271983	chromosome 11 open reading frame 44	C11orf44	chr11:130584203-130584262	NM_001271983	Hs.376151
A_19_P00317953	5.8503	2.54851	5.8503	up	FALSE	PREDICTED: Homo sapiens uncharacterized LOC101059954 (LOC101059954), ncRNA [XR_172435]	101059954		38683249	chr17	38683190	+	hs|17q21.2	XR_172435	uncharacterized LOC101059954	LOC101059954	chr17:38683190-38683249	XR_172435
A_23_P329870	5.84045	2.54608	5.84045	up	FALSE	Homo sapiens rhomboid 5 homolog 2 (Drosophila) (RHBDF2), transcript variant 1, mRNA [NM_024599]	79651	GO:0019838|GO:0005886|GO:0004252|GO:0050709|GO:0006508|GO:0005789|GO:0016021|GO:0015031	74467037	chr17	74466978	-	hs|17q25.1	NM_024599	rhomboid 5 homolog 2 (Drosophila)	RHBDF2	chr17:74467037-74466978	NM_024599	Hs.464157
A_33_P3397865	5.8399	2.54594	5.8399	up	FALSE	Homo sapiens troponin T type 1 (skeletal, slow) (TNNT1), transcript variant 4, mRNA [NM_001291774]	7138	GO:0031014|GO:0045932|GO:0030049|GO:0005861|GO:0003009|GO:0031444|GO:0005523|GO:0005829	55644255	chr19	55644196	-	hs|19q13.42	NM_001291774	troponin T type 1 (skeletal, slow)	TNNT1	chr19:55644255-55644196	NM_001291774	Hs.631558
A_24_P795371	5.83621	2.54503	5.83621	up	FALSE	Homo sapiens NR2F2 antisense RNA 1 (NR2F2-AS1), transcript variant 1, long non-coding RNA [NR_102743]	644192		96809614	chr15	96809604	-	hs|15q26.2	NR_102743	NR2F2 antisense RNA 1	NR2F2-AS1	chr15:96809614-96809604	NR_102743	Hs.58690
A_33_P3403693	5.8305	2.54362	5.8305	up	FALSE	Homo sapiens protocadherin alpha 1 (PCDHA1), transcript variant 2, mRNA [NM_031410]	56147	GO:0005886|GO:0005887|GO:0005509|GO:0005576|GO:0007155|GO:0007156|GO:0007399	140168299	chr5	140168240	+	hs|5q31.3	NM_031410	protocadherin alpha 1	PCDHA1	chr5:140168240-140168299	NM_031410	Hs.199343
A_33_P3242623	5.8043	2.53712	5.8043	up	FALSE	Homo sapiens solute carrier family 7 (anionic amino acid transporter light chain, xc- system), member 11 (SLC7A11), mRNA [NM_014331]	23657	GO:0005515|GO:0005791|GO:0015327|GO:0070306|GO:0005886|GO:0009986|GO:0006865|GO:0009636|GO:0050900|GO:0055085|GO:0070527|GO:0007420|GO:0007596|GO:0016021|GO:0005856|GO:0006979|GO:0035094|GO:0006811	139085492	chr4	139085433	-	hs|4q28.3	NM_014331	solute carrier family 7 (anionic amino acid transporter light chain, xc- system), member 11	SLC7A11	chr4:139085492-139085433	NM_014331	Hs.390594
A_33_P3219651	5.78173	2.5315	5.78173	up	FALSE	Homo sapiens BMP binding endothelial regulator (BMPER), mRNA [NM_133468]	168667	GO:0030514|GO:0001657|GO:0048839|GO:0010594|GO:0002043|GO:0042118|GO:0070374|GO:0045446|GO:0005615|GO:0060393	34194058	chr7	34193999	+	hs|7p14.3	NM_133468	BMP binding endothelial regulator	BMPER	chr7:34193999-34194058	NM_133468	Hs.660998
A_33_P3357382	5.78128	2.53139	5.78128	up	FALSE	pogo transposable element with ZNF domain [Source:HGNC Symbol;Acc:HGNC:18801] [ENST00000485040]	23126	GO:0005515|GO:0005737|GO:0000790|GO:0051382|GO:0005654|GO:0005634|GO:0003677|GO:0046872|GO:0051301|GO:0007064	151399803	chr1	151399744	-	hs|1q21.3	BC057773	pogo transposable element with ZNF domain	POGZ	chr1:151399803-151399744		Hs.489873
A_19_P00809740	5.7787	2.53074	5.7787	up	FALSE				111821565	chr6	111821506	+	hs|6q21				chr6:111821506-111821565
A_23_P361584	5.75659	2.52522	5.75659	up	FALSE	Homo sapiens transmembrane protein 154 (TMEM154), mRNA [NM_152680]	201799	GO:0016021	153547361	chr4	153547302	-	hs|4q31.3	NM_152680	transmembrane protein 154	TMEM154	chr4:153547361-153547302	NM_152680	Hs.518900
A_19_P00316552	5.7463	2.52263	5.7463	up	FALSE				111992876	chr2	111992817	-	hs|2q13				chr2:111992876-111992817
A_24_P333857	5.73868	2.52072	5.73868	up	FALSE	Homo sapiens SH3-domain GRB2-like (endophilin) interacting protein 1 (SGIP1), mRNA [NM_032291]	84251	GO:0005515|GO:0008017|GO:0017124|GO:0005886|GO:0030122|GO:0097320|GO:0030136|GO:0002021|GO:0006897|GO:2000253|GO:0005737|GO:0005905|GO:0005543|GO:0048260|GO:2000507	67209764	chr1	67209705	+	hs|1p31.3	NM_032291	SH3-domain GRB2-like (endophilin) interacting protein 1	SGIP1	chr1:67209705-67209764	NM_032291	Hs.132121
A_33_P3897698	5.68949	2.5083	5.68949	up	FALSE	Homo sapiens uncharacterized LOC100147773 (LOC100147773), long non-coding RNA [NR_125374]	100147773		165744413	chr1	165744354	+	hs|1q24.1	NR_125374	uncharacterized LOC100147773	LOC100147773	chr1:165744354-165744413	NR_125374	Hs.633824
A_23_P406227	5.68753	2.5078	5.68753	up	FALSE	Homo sapiens SNAI3 antisense RNA 1 (SNAI3-AS1), transcript variant 2, long non-coding RNA [NR_024399]	197187		88753558	chr16	88753499	+	hs|16q24.3	NR_024399	SNAI3 antisense RNA 1	SNAI3-AS1	chr16:88753499-88753558	NR_024399	Hs.499548
A_23_P374919	5.68372	2.50684	5.68372	up	FALSE	Homo sapiens leucine rich repeat containing 71 (LRRC71), mRNA [NM_144702]	149499		156902307	chr1	156902248	+	hs|1q23.1	NM_144702	leucine rich repeat containing 71	LRRC71	chr1:156902248-156902307	NM_144702	Hs.491734
A_23_P10206	5.68368	2.50683	5.68368	up	FALSE	Homo sapiens hyaluronan synthase 2 (HAS2), mRNA [NM_005328]	3037	GO:0008284|GO:0030335|GO:0001822|GO:0070295|GO:0071498|GO:0045226|GO:0085029|GO:0036120|GO:0005887|GO:0060349|GO:0071356|GO:0071347|GO:0030213|GO:0050501|GO:0035810|GO:1900625|GO:0001570	122626146	chr8	122626087	-	hs|8q24.13	NM_005328	hyaluronan synthase 2	HAS2	chr8:122626146-122626087	NM_005328	Hs.159226
A_23_P43898	5.68326	2.50672	5.68326	up	FALSE	Homo sapiens epoxide hydrolase 4 (EPHX4), mRNA [NM_173567]	253152	GO:0016787|GO:0008152|GO:0016021	92518189	chr1	92518130	+	hs|1p22.1	NM_173567	epoxide hydrolase 4	EPHX4	chr1:92518130-92518189	NM_173567	Hs.201555
A_33_P3257518	5.66764	2.50275	5.66764	up	FALSE	Homo sapiens uncharacterized LOC400221 (FLJ22447), long non-coding RNA [NR_039985]	400221		62121292	chr14	62121233	+	hs|14q23.2	NR_039985	uncharacterized LOC400221	FLJ22447	chr14:62121233-62121292	NR_039985	Hs.344000
A_33_P3366221	5.6657	2.50225	5.6657	up	FALSE	Homo sapiens netrin G1 (NTNG1), transcript variant 3, mRNA [NM_014917]	22854	GO:0005515|GO:0007409|GO:0046658	107867479	chr1	107867420	+	hs|1p13.3	NM_014917	netrin G1	NTNG1	chr1:107867420-107867479	NM_014917	Hs.732535
A_24_P251599	5.64012	2.49573	5.64012	up	FALSE	Homo sapiens caveolin 3 (CAV3), transcript variant 2, mRNA [NM_001234]	859	GO:0005515|GO:0030018|GO:0031594|GO:0008016|GO:0010831|GO:0051394|GO:0031122|GO:0060307|GO:0032403|GO:0030154|GO:0070836|GO:0060373|GO:0016010|GO:0051926|GO:0017015|GO:0071253|GO:0086005|GO:0051647|GO:0042632|GO:0009986|GO:0060762|GO:0007520|GO:0033292|GO:0044325|GO:0006897|GO:0060347|GO:0045792|GO:0061052|GO:0007517|GO:0051001|GO:0002027|GO:0055117|GO:0006641|GO:0016049|GO:0055013|GO:0045121|GO:…	8787475	chr3	8787416	+	hs|3p25.3	NM_001234	caveolin 3	CAV3	chr3:8787416-8787475	NM_001234	Hs.98303
A_23_P208866	5.56751	2.47703	5.56751	up	FALSE	Homo sapiens glia maturation factor, gamma (GMFG), transcript variant 1, mRNA [NM_004877]	9535	GO:0005622|GO:2000249|GO:0034316|GO:0071933|GO:0004860|GO:0006468|GO:0003779|GO:0006469|GO:0043085|GO:0008047|GO:0008083	39819146	chr19	39819087	-	hs|19q13.2	NM_004877	glia maturation factor, gamma	GMFG	chr19:39819146-39819087	NM_004877	Hs.5210
A_23_P329768	5.5619	2.47558	5.5619	up	FALSE	Homo sapiens growth regulation by estrogen in breast cancer 1 (GREB1), transcript variant a, mRNA [NM_014668]	9687	GO:0016021|GO:0070062	11782739	chr2	11782680	+	hs|2p25.1	NM_014668	growth regulation by estrogen in breast cancer 1	GREB1	chr2:11782680-11782739	NM_014668	Hs.467733
A_24_P402438	5.54645	2.47157	5.54645	up	FALSE	Homo sapiens transforming growth factor, beta 2 (TGFB2), transcript variant 2, mRNA [NM_003238]	7042	GO:0005515|GO:0008219|GO:0030308|GO:0030307|GO:0001654|GO:0042704|GO:0009790|GO:0005615|GO:0042803|GO:0031069|GO:0005114|GO:0007507|GO:0043525|GO:0004702|GO:0030198|GO:0007411|GO:0030199|GO:0043025|GO:0007179|GO:0001942|GO:0023014|GO:0030593|GO:0030168|GO:0014068|GO:0003179|GO:0005160|GO:0005125|GO:0042637|GO:0010936|GO:0001502|GO:0007184|GO:0042060|GO:0032570|GO:0010002|GO:0016049|GO:0008083|GO:…	218614843	chr1	218614784	+	hs|1q41	NM_003238	transforming growth factor, beta 2	TGFB2	chr1:218614784-218614843	NM_003238	Hs.133379
A_23_P163467	5.54467	2.4711	5.54467	up	FALSE	Homo sapiens chromosome 15 open reading frame 52 (C15orf52), mRNA [NM_207380]	388115		40623743	chr15	40623684	-	hs|15q15.1	NM_207380	chromosome 15 open reading frame 52	C15orf52	chr15:40623743-40623684	NM_207380	Hs.32433
A_33_P3221414	5.52324	2.46552	5.52324	up	FALSE	netrin G1 [Source:HGNC Symbol;Acc:HGNC:23319] [ENST00000370068]	22854	GO:0005515|GO:0007409|GO:0046658	108024889	chr1	108024830	+	hs|1p13.3		netrin G1	NTNG1	chr1:108024830-108024889
A_23_P131263	5.4684	2.45112	5.4684	up	FALSE	Homo sapiens membrane protein, palmitoylated 4 (MAGUK p55 subfamily member 4) (MPP4), mRNA [NM_033066]	58538	GO:0042734|GO:0005737|GO:0035418|GO:0005654|GO:0043231	202509723	chr2	202509664	-	hs|2q33.1	NM_033066	membrane protein, palmitoylated 4 (MAGUK p55 subfamily member 4)	MPP4	chr2:202509723-202509664	NM_033066	Hs.63085
A_33_P3262635	5.39524	2.43169	5.39524	up	FALSE	Homo sapiens cat eye syndrome chromosome region, candidate 1 (CECR1), transcript variant 3, mRNA [NM_001282225]	51816	GO:0046103|GO:0043394|GO:0007275|GO:0005615|GO:0031685|GO:0042803|GO:0005829|GO:0004000|GO:0006154|GO:0008270|GO:0043103|GO:0008083|GO:0008201	17660352	chr22	17660293	-	hs|22q11.1	NM_001282225	cat eye syndrome chromosome region, candidate 1	CECR1	chr22:17660352-17660293	NM_001282225	Hs.170310
A_19_P00806432	5.3936	2.43125	5.3936	up	FALSE				66185977	chr12	66185918	-	hs|12q14.3				chr12:066185977-066185918
A_33_P3375790	5.38449	2.42881	5.38449	up	FALSE	Homo sapiens ret finger protein-like 4A-like 1 (RFPL4AL1), mRNA [NM_001277397]	729974	GO:0008270	56284455	chr19	56284396	+	hs|19q13.42	NM_001277397	ret finger protein-like 4A-like 1	RFPL4AL1	chr19:56284396-56284455	NM_001277397	Hs.631553
A_33_P3325120	5.36148	2.42263	5.36148	up	FALSE	SRY (sex determining region Y)-box 13 [Source:HGNC Symbol;Acc:HGNC:11192] [ENST00000367203]	9580	GO:0043565|GO:0005515|GO:0006355|GO:0003700|GO:0045586|GO:0005654|GO:0005634|GO:0009653|GO:0006351	204088859	chr1	204088800	+	hs|1q32.1	BC040649	SRY (sex determining region Y)-box 13	SOX13	chr1:204088800-204088859
A_24_P357847	5.32747	2.41345	5.32747	up	FALSE	immunoglobulin kappa variable 3-15 [Source:HGNC Symbol;Acc:HGNC:5816] [ENST00000390252]			89384737	chr2	89384678	-	hs|2p11.2	XM_006725443			chr2:89384737-89384678	XM_006725443	Hs.449609
A_33_P3407826	5.31786	2.41085	5.31786	up	FALSE				666176	chr1	666117	+	hs|1p36.33				chr1:000666117-000666176
A_32_P83845	5.31528	2.41015	5.31528	up	FALSE	Homo sapiens hes-related family bHLH transcription factor with YRPW motif 1 (HEY1), transcript variant 2, mRNA [NM_001040708]	23462	GO:0005515|GO:0000988|GO:2001212|GO:0035912|GO:0003700|GO:0000983|GO:0006366|GO:0003184|GO:0005634|GO:2000678|GO:0060317|GO:0061314|GO:0005737|GO:0007219|GO:0009948|GO:0045944|GO:0003222|GO:0060716|GO:0046983|GO:2000820|GO:0045746|GO:0003199|GO:0003198|GO:0060412|GO:0060411|GO:0060842|GO:0003203|GO:0001525|GO:0000122|GO:0003208|GO:0003190|GO:0035939|GO:0071385|GO:0060347|GO:0045669|GO:0002076|GO:…	80676371	chr8	80676312	-	hs|8q21.13	NM_001040708	hes-related family bHLH transcription factor with YRPW motif 1	HEY1	chr8:80676371-80676312	NM_001040708	Hs.234434
A_19_P00800111	5.30056	2.40615	5.30056	up	FALSE	Homo sapiens MAM and LDL receptor class A domain containing 1 (MALRD1), mRNA [NM_001142308]	340895	GO:0042632|GO:0005737|GO:0070858|GO:0016021	20023154	chr10	20023095	+	hs|10p12.31	NM_001142308	MAM and LDL receptor class A domain containing 1	MALRD1	chr10:20023095-20023154	NM_001142308	Hs.646734
A_19_P00327750	5.29723	2.40524	5.29723	up	FALSE				93191819	chr4	93191760	+	hs|4q22.1				chr4:093191760-093191819
A_33_P3388835	5.29719	2.40523	5.29719	up	FALSE	Homo sapiens syntaxin binding protein 2 (STXBP2), transcript variant 3, mRNA [NM_001272034]	6813	GO:0005515|GO:0043304|GO:0005886|GO:0043312|GO:0042581|GO:0031201|GO:0042582|GO:0015031|GO:0005829|GO:0006904|GO:0030348|GO:0001909|GO:0044194|GO:0070820|GO:0070062	7708130	chr19	7708071	+	hs|19p13.2	NM_001272034	syntaxin binding protein 2	STXBP2	chr19:7708071-7708130	NM_001272034	Hs.515104
A_24_P289178	5.29305	2.4041	5.29305	up	FALSE	Homo sapiens chromosome 16 open reading frame 74 (C16orf74), mRNA [NM_206967]	404550		85741285	chr16	85741226	-	hs|16q24.1	NM_206967	chromosome 16 open reading frame 74	C16orf74	chr16:85741285-85741226	NM_206967	Hs.461655
A_33_P3376454	5.26262	2.39578	5.26262	up	FALSE	Homo sapiens clone DNA62312 GALI1870 (UNQ1870) mRNA, complete cds. [AY358688]	100133299		14342857	chr5	14342798	+	hs|5p15.2	AY358688	GALI1870	LOC100133299	chr5:14342798-14342857		Hs.679984
A_33_P3351999	5.23976	2.3895	5.23976	up	FALSE	XM_363028 predicted protein {Magnaporthe grisea 70-15} (exp=0; wgp=1; cg=0), partial (4%) [THC2642375]			52043718	chr14	52043659	+	hs|14q22.1				chr14:052043659-052043718
A_33_P3233871	5.19135	2.37611	5.19135	up	FALSE	Homo sapiens coagulation factor XII (Hageman factor) (F12), mRNA [NM_000505]	2161	GO:0005515|GO:0016540|GO:0004252|GO:0005886|GO:0051919|GO:0005576|GO:0005615|GO:0051787|GO:0051788|GO:0030194|GO:0007596|GO:0010756|GO:0016485|GO:0045087|GO:0002542|GO:0007597|GO:0002353|GO:0006508|GO:0070009|GO:0042730|GO:0031638|GO:0070062	176829201	chr5	176829142	-	hs|5q35.3	NM_000505	coagulation factor XII (Hageman factor)	F12	chr5:176829201-176829142	NM_000505	Hs.1321
A_32_P142440	5.18988	2.3757	5.18988	up	FALSE	Homo sapiens proprotein convertase subtilisin/kexin type 9 (PCSK9), transcript variant 1, mRNA [NM_174936]	255738	GO:0005515|GO:0030134|GO:0048471|GO:0016540|GO:0010469|GO:0004252|GO:0005886|GO:0005783|GO:0070326|GO:0043621|GO:0005764|GO:0005615|GO:0043523|GO:0005737|GO:0043525|GO:0030182|GO:0034190|GO:0006508|GO:0001920|GO:0010989|GO:0022008|GO:0008203|GO:0009267|GO:0042632|GO:0005791|GO:0032869|GO:0005794|GO:0009986|GO:0005770|GO:0001822|GO:0030169|GO:0006915|GO:0031232|GO:0001889|GO:0032803|GO:0032802|GO:…	55530512	chr1	55530453	+	hs|1p32.3	NM_174936	proprotein convertase subtilisin/kexin type 9	PCSK9	chr1:55530453-55530512	NM_174936	Hs.18844
A_23_P159775	5.18595	2.37461	5.18595	up	FALSE	Homo sapiens gamma-aminobutyric acid (GABA) A receptor, epsilon (GABRE), mRNA [NM_004961]	2564	GO:0005230|GO:0030054|GO:0005887|GO:0004890|GO:0045211|GO:0034707|GO:0006810|GO:0007214|GO:0005254	151121679	chrX	151121620	-	hs|Xq28	NM_004961	gamma-aminobutyric acid (GABA) A receptor, epsilon	GABRE	chrX:151121679-151121620	NM_004961	Hs.22785
A_33_P3326020	5.18463	2.37424	5.18463	up	FALSE	KN motif and ankyrin repeat domains 3 [Source:HGNC Symbol;Acc:HGNC:24796] [ENST00000593649]	256949		8388341	chr19	8388282	-	hs|19p13.2	BC066775	KN motif and ankyrin repeat domains 3	KANK3	chr19:8388341-8388282		Hs.745036
A_23_P58390	5.18279	2.37373	5.18279	up	FALSE	Homo sapiens chromosome 4 open reading frame 32 (C4orf32), mRNA [NM_152400]	132720	GO:0016021	113110028	chr4	113109969	+	hs|4q25	NM_152400	chromosome 4 open reading frame 32	C4orf32	chr4:113109969-113110028	NM_152400	Hs.23439
A_19_P00327974	5.16928	2.36996	5.16928	up	FALSE				66185835	chr12	66185776	-	hs|12q14.3				chr12:066185835-066185776
A_33_P3263538	5.12447	2.3574	5.12447	up	FALSE	nuclear paraspeckle assembly transcript 1 (non-protein coding) [Source:HGNC Symbol;Acc:HGNC:30815] [ENST00000501122]			65206836	chr11	65206777	+	hs|11q13.1	AF001893			chr11:65206777-65206836		Hs.523789
A_23_P167129	5.09849	2.35007	5.09849	up	FALSE	Homo sapiens hedgehog interacting protein (HHIP), mRNA [NM_022475]	64399	GO:0005515|GO:0060170|GO:0048038|GO:0009986|GO:0016901|GO:0005975|GO:0048705|GO:0045879|GO:0005576|GO:0009953|GO:0007224|GO:0007405|GO:0005737|GO:0060441|GO:0040036|GO:0005887|GO:0008270|GO:0009968|GO:0097108|GO:0055114	145658988	chr4	145658929	+	hs|4q31.21	NM_022475	hedgehog interacting protein	HHIP	chr4:145658929-145658988	NM_022475	Hs.507991
A_23_P30495	5.09311	2.34855	5.09311	up	FALSE	Homo sapiens 3-hydroxy-3-methylglutaryl-CoA reductase (HMGCR), transcript variant 1, mRNA [NM_000859]	3156	GO:0005515|GO:0050662|GO:0006695|GO:0005783|GO:0045471|GO:0032874|GO:0015936|GO:0044281|GO:0070402|GO:0042803|GO:0061045|GO:0043407|GO:0045908|GO:0010666|GO:0045445|GO:0070374|GO:0005778|GO:0044255|GO:0010664|GO:0051262|GO:0007584|GO:0004420|GO:0007568|GO:0008299|GO:0048661|GO:0048643|GO:0006743|GO:0008542|GO:0005789|GO:0016021|GO:0061179|GO:0042282|GO:0055114	74657710	chr5	74657651	+	hs|5q13.3	NM_000859	3-hydroxy-3-methylglutaryl-CoA reductase	HMGCR	chr5:74657651-74657710	NM_000859	Hs.628096
A_19_P00322895	5.09174	2.34816	5.09174	up	FALSE	long intergenic non-protein coding RNA 973 [Source:HGNC Symbol;Acc:HGNC:48868] [ENST00000473756]			98701744	chr3	98701685	+	hs|3q12.1				chr3:98701685-98701744		Hs.307772
A_33_P3399492	5.08943	2.3475	5.08943	up	FALSE	Homo sapiens succinate dehydrogenase complex, subunit A, flavoprotein (Fp) (SDHA), transcript variant 1, mRNA [NM_004168]	6389	GO:0005515|GO:0006099|GO:0050660|GO:0005743|GO:0008177|GO:0044281|GO:0007399|GO:0005739|GO:0022904|GO:0005749|GO:0006105|GO:0000104|GO:0044237|GO:0055114	240590	chr5	240531	+	hs|5p15.33	NM_004168	succinate dehydrogenase complex, subunit A, flavoprotein (Fp)	SDHA	chr5:240531-240590	NM_004168	Hs.440475
A_24_P299474	5.07335	2.34294	5.07335	up	FALSE	Homo sapiens teneurin transmembrane protein 2 (TENM2), mRNA [NM_001122679]	57451	GO:0005515|GO:0043005|GO:0030054|GO:0035584|GO:0005886|GO:0005783|GO:0051491|GO:0045202|GO:0005634|GO:0030175|GO:0030425|GO:0042803|GO:0030426|GO:0016337|GO:0043197|GO:0007411|GO:0005911|GO:0045211|GO:0050839|GO:0007157|GO:0005794|GO:0046982|GO:0005102|GO:0000122|GO:0006351|GO:0007165|GO:0097264|GO:0005887|GO:0016605	167690122	chr5	167690063	+	hs|5q34	NM_001122679	teneurin transmembrane protein 2	TENM2	chr5:167690063-167690122	NM_001122679	Hs.631957
A_19_P00322332	5.07032	2.34208	5.07032	up	FALSE	PREDICTED: Homo sapiens uncharacterized LOC101059954 (LOC101059954), ncRNA [XR_172435]	101059954		38683254	chr17	38683195	+	hs|17q21.2	XR_172435	uncharacterized LOC101059954	LOC101059954	chr17:38683195-38683254	XR_172435
A_19_P00317023	5.05651	2.33814	5.05651	up	FALSE	Homo sapiens cDNA FLJ26234 fis, clone ADG09627. [AK129745]			129004168	chr8	129004109	+	hs|8q24.21		lnc-MYC-2:22	lnc-MYC-2	chr8:129004109-129004168		Hs.133107
A_24_P232365	5.04023	2.33349	5.04023	up	FALSE	Homo sapiens amyloid beta (A4) precursor protein-binding, family B, member 1 interacting protein (APBB1IP), mRNA [NM_019043]	54518	GO:0005515|GO:0007165|GO:0005886|GO:0007596|GO:0030168|GO:0005856|GO:0005925|GO:0030027|GO:0005829	26789967	chr10	26789908	+	hs|10p12.1	NM_019043	amyloid beta (A4) precursor protein-binding, family B, member 1 interacting protein	APBB1IP	chr10:26789908-26789967	NM_019043	Hs.310421
A_23_P320261	5.00581	2.3236	5.00581	up	FALSE	Homo sapiens dermokine (DMKN), transcript variant 1, mRNA [NM_001035516]	93099	GO:0005515|GO:0005615|GO:0070062	35988194	chr19	35988135	-	hs|19q13.12	NM_001035516	dermokine	DMKN	chr19:35988194-35988135	NM_001035516	Hs.417795
A_33_P3576797	4.99949	2.32178	4.99949	up	FALSE	Homo sapiens mRNA; cDNA DKFZp586J1922 (from clone DKFZp586J1922) [AL110203]	158863		73457560	chrX	73457501	-	hs|Xq13.2	AL110203	uncharacterized LOC158863	LOC158863	chrX:73457560-73457501		Hs.138411
A_33_P3366127	4.97212	2.31386	4.97212	up	FALSE	Homo sapiens ret finger protein-like 4A-like 1 (RFPL4AL1), mRNA [NM_001277397]	729974	GO:0008270	56284518	chr19	56284459	+	hs|19q13.42	NM_001277397	ret finger protein-like 4A-like 1	RFPL4AL1	chr19:56284459-56284518	NM_001277397	Hs.631553
A_33_P3368695	4.9691	2.31298	4.9691	up	FALSE	Homo sapiens hes family bHLH transcription factor 7 (HES7), transcript variant 1, mRNA [NM_001165967]	84667	GO:0001501|GO:0007219|GO:0001756|GO:0046983|GO:0007498|GO:0005634|GO:0048511|GO:0014807|GO:0000122|GO:0003677|GO:0006351|GO:0008134	8024359	chr17	8024300	-	hs|17p13.1	NM_001165967	hes family bHLH transcription factor 7	HES7	chr17:8024359-8024300	NM_001165967	Hs.434828
A_19_P00321432	4.96817	2.31271	4.96817	up	FALSE				45645604	chrX	45645545	-	hs|Xp11.3				chrX:045645604-045645545
A_33_P3364443	4.96432	2.3116	4.96432	up	FALSE	colorectal neoplasia differentially expressed (non-protein coding) [Source:HGNC Symbol;Acc:HGNC:37078] [ENST00000560208]	643911		54958929	chr16	54958870	-	hs|16q12.2		colorectal neoplasia differentially expressed (non-protein coding)	CRNDE	chr16:54958929-54958870
A_23_P379475	4.96118	2.31068	4.96118	up	FALSE	Homo sapiens 24-dehydrocholesterol reductase (DHCR24), mRNA [NM_014762]	1718	GO:0006695|GO:0008285|GO:0008762|GO:0005783|GO:0050660|GO:0007265|GO:0005634|GO:0044281|GO:0016628|GO:0005829|GO:0030539|GO:0008104|GO:0050614|GO:0042605|GO:0009888|GO:0061024|GO:0007050|GO:0009725|GO:0043154|GO:0005856|GO:0006979|GO:0042987|GO:0043066|GO:0000246|GO:0006915|GO:0000139|GO:0016020|GO:0005789|GO:0031639|GO:0043588|GO:0016021|GO:0019899|GO:0055114	55315569	chr1	55315510	-	hs|1p32.3	NM_014762	24-dehydrocholesterol reductase	DHCR24	chr1:55315569-55315510	NM_014762	Hs.498727
A_24_P372012	4.92881	2.30124	4.92881	up	FALSE	Homo sapiens islet cell autoantigen 1, 69kDa (ICA1), transcript variant 2, mRNA [NM_004968]	3382	GO:0003674|GO:0005737|GO:0030054|GO:0000139|GO:0019904|GO:0006836|GO:0030672|GO:0030667|GO:0030658|GO:0005829	8198223	chr7	8198164	-	hs|7p21.3	NM_004968	islet cell autoantigen 1, 69kDa	ICA1	chr7:8198223-8198164	NM_004968	Hs.487561
A_33_P3306894	4.92212	2.29928	4.92212	up	FALSE	Homo sapiens KIAA1549-like (KIAA1549L), mRNA [NM_012194]	25758	GO:0016021	33605046	chr11	33604987	+	hs|11p13	NM_012194	KIAA1549-like	KIAA1549L	chr11:33604987-33605046	NM_012194	Hs.502266
A_19_P00319467	4.921	2.29895	4.921	up	FALSE	EST366269 MAGE resequences, MAGC Homo sapiens cDNA, mRNA sequence [AW954199]			130589601	chr7	130589542	-	hs|7q32.3	AW954199			chr7:130589601-130589542		Hs.658407
A_23_P116264	4.91549	2.29734	4.91549	up	FALSE	Homo sapiens neurogranin (protein kinase C substrate, RC3) (NRGN), transcript variant 1, mRNA [NM_006176]	4900	GO:0035556|GO:0005622|GO:0007165|GO:0005516|GO:0007399	124616851	chr11	124616792	+	hs|11q24.2	NM_006176	neurogranin (protein kinase C substrate, RC3)	NRGN	chr11:124616792-124616851	NM_006176	Hs.524116
A_24_P190168	4.9026	2.29355	4.9026	up	FALSE	Homo sapiens transmembrane protein 97 (TMEM97), mRNA [NM_014573]	27346	GO:0042632|GO:0005791|GO:0005515|GO:0031965|GO:0005886|GO:0016021|GO:0005764|GO:0001558	26654983	chr17	26654924	+	hs|17q11.2	NM_014573	transmembrane protein 97	TMEM97	chr17:26654924-26654983	NM_014573	Hs.199695
A_33_P3407049	4.88664	2.28884	4.88664	up	FALSE				143342842	chr7	143342783	-	hs|7q35				chr7:143342842-143342783
A_19_P00330666	4.87066	2.28412	4.87066	up	FALSE				128817797	chr8	128817738	+	hs|8q24.21				chr8:128817738-128817797
A_19_P00321249	4.85613	2.27981	4.85613	up	FALSE	Homo sapiens cDNA FLJ26188 fis, clone ADG04821. [AK129699]			130615044	chr7	130614985	-	hs|7q32.3	AK129699			chr7:130615044-130614985		Hs.662069
A_33_P3310274	4.84001	2.27501	4.84001	up	FALSE	Q5T511_HUMAN (Q5T511) Leucine-rich repeat-containing G protein-coupled receptor 6 (Fragment), complete [THC2755556]			202166212	chr1	202166153	+	hs|1q32.1				chr1:202166153-202166212
A_23_P50815	4.82433	2.27033	4.82433	up	FALSE	Homo sapiens tweety family member 1 (TTYH1), transcript variant 1, mRNA [NM_020659]	57348	GO:0006821|GO:0005886|GO:0005509|GO:0031589|GO:0034707|GO:0031527|GO:0055085|GO:0032433|GO:0044070|GO:0007067|GO:0016337|GO:0034220|GO:0030868|GO:0005381|GO:0006826|GO:0072320|GO:0046847|GO:0016021|GO:0034755	54947875	chr19	54947816	+	hs|19q13.42	NM_020659	tweety family member 1	TTYH1	chr19:54947816-54947875	NM_020659	Hs.268728
A_24_P238744	4.80067	2.26323	4.80067	up	FALSE	Homo sapiens POTE ankyrin domain family, member M (POTEM), mRNA [NM_001145442]	641455		19988025	chr14	19987966	-	hs|14q11.2	NM_001145442	POTE ankyrin domain family, member M	POTEM	chr14:19988025-19987966	NM_001145442	Hs.654289
A_23_P145694	4.79456	2.2614	4.79456	up	FALSE	Homo sapiens asparagine synthetase (glutamine-hydrolyzing) (ASNS), transcript variant 2, mRNA [NM_001673]	440	GO:0070981|GO:0031427|GO:0044281|GO:0032870|GO:0042803|GO:0030968|GO:0005829|GO:0034641|GO:0004066|GO:0009416|GO:0042149|GO:0006529|GO:0043200|GO:0032354|GO:0043066|GO:0048037|GO:0009636|GO:0008652|GO:0005524|GO:0009612|GO:0001889|GO:0045931|GO:0006987|GO:0044267|GO:0006541	97481520	chr7	97481461	-	hs|7q21.3	NM_001673	asparagine synthetase (glutamine-hydrolyzing)	ASNS	chr7:97481520-97481461	NM_001673	Hs.489207
A_33_P3316835	4.79401	2.26123	4.79401	up	FALSE	zinc finger, GRF-type containing 1 [Source:HGNC Symbol;Acc:HGNC:25654] [ENST00000264370]	55345	GO:0008270|GO:0016021	113527199	chr4	113527140	-	hs|4q25	AK002193	zinc finger, GRF-type containing 1	ZGRF1	chr4:113527199-113527140		Hs.380346
A_23_P43476	4.79092	2.2603	4.79092	up	FALSE	Homo sapiens very low density lipoprotein receptor (VLDLR), transcript variant 1, mRNA [NM_003383]	7436	GO:0005515|GO:0005886|GO:0021517|GO:0005041|GO:0034361|GO:0001948|GO:0030229|GO:0045860|GO:0007613|GO:0034447|GO:1900006|GO:0008203|GO:0005509|GO:0000122|GO:0006898|GO:0038026|GO:0007399|GO:0038025|GO:0043235|GO:0007165|GO:0005905|GO:0016020|GO:0006869|GO:0016021|GO:0034185|GO:0034436|GO:0034437|GO:0048306|GO:0034189	2653956	chr9	2653897	+	hs|9p24.2	NM_003383	very low density lipoprotein receptor	VLDLR	chr9:2653897-2653956	NM_003383	Hs.370422
A_23_P500353	4.78457	2.25839	4.78457	up	FALSE	Homo sapiens potassium channel, calcium activated intermediate/small conductance subfamily N alpha, member 2 (KCNN2), transcript variant 1, mRNA [NM_021614]	3781	GO:0005516|GO:0030018|GO:0005886|GO:0007268|GO:0030315|GO:0042803|GO:0005790|GO:0016286|GO:0043197|GO:0051393|GO:0043025|GO:0016021|GO:0006813|GO:0015269|GO:0071805	113831894	chr5	113831835	+	hs|5q22.3	NM_021614	potassium channel, calcium activated intermediate/small conductance subfamily N alpha, member 2	KCNN2	chr5:113831835-113831894	NM_021614	Hs.98280
A_24_P136551	4.78402	2.25822	4.78402	up	FALSE	nuclear protein localization 4 homolog (S. cerevisiae) [Source:HGNC Symbol;Acc:HGNC:18261] [ENST00000374747]	55666	GO:0005515|GO:0005783|GO:0042175|GO:0007030|GO:0061025|GO:0008270|GO:0005634|GO:0030433|GO:0005829	79528982	chr17	79528932	-	hs|17q25.3	AB040932	nuclear protein localization 4 homolog (S. cerevisiae)	NPLOC4	chr17:79528982-79528932		Hs.464333
A_33_P3270863	4.77712	2.25614	4.77712	up	FALSE	Homo sapiens xanthine dehydrogenase (XDH), mRNA [NM_000379]	7498	GO:0051898|GO:2001213|GO:0008762|GO:0050660|GO:0044281|GO:0005615|GO:0042803|GO:0005829|GO:0006195|GO:1900745|GO:0005777|GO:0016903|GO:0005506|GO:0006919|GO:0004854|GO:0051537|GO:0004855|GO:0009055|GO:0055086|GO:1900747|GO:0043546|GO:0007595|GO:0006144|GO:0001937|GO:0010629|GO:0009115|GO:0001933|GO:2000379|GO:0045602|GO:0055114	31557247	chr2	31557188	-	hs|2p23.1	NM_000379	xanthine dehydrogenase	XDH	chr2:31557247-31557188	NM_000379	Hs.250
A_33_P3286953	4.74613	2.24675	4.74613	up	FALSE	Homo sapiens ADAM metallopeptidase with thrombospondin type 1 motif, 6 (ADAMTS6), mRNA [NM_197941]	11174	GO:0006508|GO:0005578|GO:0008270|GO:0004222|GO:0008237	64447414	chr5	64447355	-	hs|5q12.3	NM_197941	ADAM metallopeptidase with thrombospondin type 1 motif, 6	ADAMTS6	chr5:64447414-64447355	NM_197941	Hs.482291
A_33_P3376971	4.72247	2.23954	4.72247	up	FALSE	Homo sapiens ChaC glutathione-specific gamma-glutamylcyclotransferase 1 (CHAC1), transcript variant 1, mRNA [NM_024111]	79094	GO:0006986|GO:0005802|GO:0005515|GO:0045746|GO:0016746|GO:0007219|GO:0070059|GO:0008152|GO:0005112|GO:0010955|GO:0022008|GO:0005829	41248690	chr15	41248631	+	hs|15q15.1	NM_024111	ChaC glutathione-specific gamma-glutamylcyclotransferase 1	CHAC1	chr15:41248631-41248690	NM_024111	Hs.155569
A_23_P12113	4.71355	2.23681	4.71355	up	FALSE	Homo sapiens feline leukemia virus subgroup C cellular receptor 1 (FLVCR1), mRNA [NM_014053]	28982	GO:0005515|GO:0046620|GO:0005215|GO:0015886|GO:0031966|GO:0001568|GO:0005886|GO:0015232|GO:0048704|GO:0007275|GO:0097037|GO:0048536|GO:0055085|GO:0001701|GO:0005739|GO:0006879|GO:0043249|GO:0035264|GO:0005887|GO:0060323|GO:0030218|GO:0006810|GO:0006839|GO:0042733	213068695	chr1	213068636	+	hs|1q32.3	NM_014053	feline leukemia virus subgroup C cellular receptor 1	FLVCR1	chr1:213068636-213068695	NM_014053	Hs.7055
A_33_P3393582	4.71322	2.23671	4.71322	up	FALSE	cyclin D-type binding-protein 1 [Source:HGNC Symbol;Acc:HGNC:1587] [ENST00000564630]	23582	GO:0005515|GO:0007049|GO:0005737|GO:0051726|GO:0005654|GO:0005634	43485082	chr15	43485023	+	hs|15q15.2	AK124193	cyclin D-type binding-protein 1	CCNDBP1	chr15:43485023-43485082
A_33_P3415820	4.707	2.23481	4.707	up	FALSE	Homo sapiens thrombospondin 1 (THBS1), mRNA [NM_003246]	7057	GO:0005515|GO:0006986|GO:0034976|GO:0003417|GO:0005615|GO:0032914|GO:0034605|GO:0001948|GO:0010763|GO:0006493|GO:0030198|GO:0032026|GO:0030335|GO:0009986|GO:0017134|GO:0005509|GO:0030169|GO:0030168|GO:0010748|GO:0010595|GO:0010751|GO:0010596|GO:0005178|GO:0010754|GO:0032570|GO:0001786|GO:0010759|GO:0005788|GO:0010757|GO:0009897|GO:0001953|GO:0005783|GO:0010811|GO:0002040|GO:0036066|GO:0000187|GO:…	39874605	chr15	39874546	+	hs|15q14	NM_003246	thrombospondin 1	THBS1	chr15:39874546-39874605	NM_003246	Hs.164226
A_33_P3313825	4.70063	2.23285	4.70063	up	FALSE	PREDICTED: Homo sapiens transforming growth factor, beta receptor II (70/80kDa) (TGFBR2), transcript variant X1, mRNA [XM_006713316]	7048	GO:0005515|GO:0010468|GO:0060044|GO:0043627|GO:0046332|GO:0048701|GO:0002663|GO:0007224|GO:0007507|GO:0004702|GO:0018105|GO:0042127|GO:0018107|GO:0007179|GO:0060434|GO:0023014|GO:0007566|GO:0007568|GO:0031435|GO:0001701|GO:0006898|GO:0043235|GO:0007182|GO:0002666|GO:0060440|GO:0007420|GO:0042060|GO:0060389|GO:0009897|GO:0008284|GO:0003430|GO:0007369|GO:0005886|GO:0031100|GO:0005539|GO:0046872|GO:…	30703116	chr3	30703057	+	hs|3p24.1	XM_006713316	transforming growth factor, beta receptor II (70/80kDa)	TGFBR2	chr3:30703057-30703116	XM_006713316	Hs.82028
A_33_P3345414	4.69331	2.23061	4.69331	up	FALSE	ribosomal protein S4, X-linked [Source:HGNC Symbol;Acc:HGNC:10424] [ENST00000373626]	6191	GO:0010467|GO:0008284|GO:0015935|GO:0019058|GO:0019843|GO:0006412|GO:0006413|GO:0006414|GO:0005829|GO:0000184|GO:0016032|GO:0070062|GO:0003735|GO:0006614|GO:0019083|GO:0007275|GO:0045727|GO:0006415|GO:0016020|GO:0022627|GO:0030529|GO:0005840|GO:0005925|GO:0005844|GO:0044267	71494164	chrX	71494105	-	hs|Xq13.1		ribosomal protein S4, X-linked	RPS4X	chrX:71494164-71494105
A_24_P334456	4.68616	2.22841	4.68616	up	FALSE	Homo sapiens ADAM metallopeptidase with thrombospondin type 1 motif, 6 (ADAMTS6), mRNA [NM_197941]	11174	GO:0006508|GO:0005578|GO:0008270|GO:0004222|GO:0008237	64510747	chr5	64510688	-	hs|5q12.3	NM_197941	ADAM metallopeptidase with thrombospondin type 1 motif, 6	ADAMTS6	chr5:64510747-64510688	NM_197941	Hs.482291
A_19_P00810227	4.67958	2.22638	4.67958	up	FALSE	LNCipedia lincRNA (lnc-C14orf118-1), lincRNA [lnc-C14orf118-1:4]			76729845	chr14	76729786	+	hs|14q24.3		lnc-C14orf118-1:4	lnc-C14orf118-1	chr14:76729786-76729845
A_23_P349676	4.67465	2.22486	4.67465	up	FALSE	Homo sapiens F-box protein 41 (FBXO41), mRNA [NM_001080410]	150726		73481927	chr2	73481868	-	hs|2p13.2	NM_001080410	F-box protein 41	FBXO41	chr2:73481927-73481868	NM_001080410	Hs.23158
A_33_P3305472	4.67212	2.22408	4.67212	up	FALSE	Homo sapiens cDNA FLJ41999 fis, clone SPLEN2029683. [AK123993]			74556437	chr17	74556378	+	hs|17q25.1	AK123993			chr17:74556378-74556437		Hs.288215
A_23_P352932	4.66275	2.22118	4.66275	up	FALSE	Homo sapiens sortilin-related VPS10 domain containing receptor 1 (SORCS1), transcript variant 1, mRNA [NM_052918]	114815	GO:0005515|GO:0016020|GO:0007218|GO:0016021|GO:0008188	108334025	chr10	108333966	-	hs|10q25.1	NM_052918	sortilin-related VPS10 domain containing receptor 1	SORCS1	chr10:108334025-108333966	NM_052918	Hs.591915
A_23_P108932	4.64576	2.21592	4.64576	up	FALSE	Homo sapiens ribosomal protein L23a pseudogene 32 (RPL23AP32), non-coding RNA [NR_002229]	56969		54756427	chr2	54756368	+	hs|2p16.2	NR_002229	ribosomal protein L23a pseudogene 32	RPL23AP32	chr2:54756368-54756427	NR_002229	Hs.657366
A_23_P61406	4.64184	2.2147	4.64184	up	FALSE	Homo sapiens SHC (Src homology 2 domain containing) transforming protein 3 (SHC3), mRNA [NM_016848]	53358	GO:0005515|GO:0008286|GO:0030971|GO:0048011|GO:0005886|GO:0019901|GO:0035249|GO:0007265|GO:0005575|GO:0007417|GO:0005829|GO:0007173|GO:0007611|GO:0004871|GO:0007169	91628173	chr9	91628114	-	hs|9q22.1	NM_016848	SHC (Src homology 2 domain containing) transforming protein 3	SHC3	chr9:91628173-91628114	NM_016848	Hs.292737
A_19_P00322333	4.64081	2.21438	4.64081	up	FALSE	PREDICTED: Homo sapiens uncharacterized LOC101059954 (LOC101059954), ncRNA [XR_172435]	101059954		38682943	chr17	38682884	+	hs|17q21.2	XR_172435	uncharacterized LOC101059954	LOC101059954	chr17:38682884-38682943	XR_172435
A_33_P3347168	4.6306	2.2112	4.6306	up	FALSE	Homo sapiens transducin (beta)-like 1X-linked (TBL1X), transcript variant 1, mRNA [NM_005647]	6907	GO:0005515|GO:0008013|GO:0044212|GO:0007605|GO:0006325|GO:0005634|GO:0044281|GO:0042393|GO:0007219|GO:0017053|GO:0045944|GO:0006508|GO:0005876|GO:0060070|GO:0044255|GO:0016575|GO:0003714|GO:0019904|GO:0000122|GO:0008022|GO:0006351|GO:0000118|GO:0005654|GO:0043161|GO:0045893|GO:0008134	9679815	chrX	9679756	+	hs|Xp22.2	NM_005647	transducin (beta)-like 1X-linked	TBL1X	chrX:9679756-9679815	NM_005647	Hs.495656
A_19_P00812504	4.62511	2.20949	4.62511	up	FALSE				26936226	chr21	26936167	+	hs|21q21.3				chr21:026936167-026936226
A_19_P00318318	4.62478	2.20938	4.62478	up	FALSE				102185930	chr8	102185871	-	hs|8q22.3				chr8:102185930-102185871
A_23_P152125	4.61894	2.20756	4.61894	up	FALSE	Homo sapiens mevalonate (diphospho) decarboxylase (MVD), mRNA [NM_002461]	4597	GO:0006695|GO:0008284|GO:0019287|GO:0044281|GO:0008299|GO:0005524|GO:0042803|GO:0005829|GO:0004163|GO:0030544|GO:0006488|GO:0044267|GO:0006489|GO:0043687|GO:0005777|GO:0018279	88719738	chr16	88718985	-	hs|16q24.3	NM_002461	mevalonate (diphospho) decarboxylase	MVD	chr16:88719738-88718985	NM_002461	Hs.252457
A_33_P3313622	4.61688	2.20692	4.61688	up	FALSE	Homo sapiens miR-17-92 cluster host gene (non-protein coding) (MIR17HG), transcript variant 1, long non-coding RNA [NR_027350]	407975		92002655	chr13	92002596	+	hs|13q31.3	NR_027350	miR-17-92 cluster host gene (non-protein coding)	MIR17HG	chr13:92002596-92002655	NR_027350	Hs.24115
A_33_P3268472	4.61112	2.20512	4.61112	up	FALSE	Homo sapiens cathepsin C (CTSC), transcript variant 3, mRNA [NM_001114173]	1075	GO:0005515|GO:0031404|GO:0005794|GO:0010033|GO:0004252|GO:0019902|GO:0005783|GO:2001235|GO:0007568|GO:0051087|GO:0006915|GO:0043621|GO:0005615|GO:0005764|GO:0042802|GO:0016505|GO:0006955|GO:0016020|GO:0001913|GO:0006508|GO:0008234|GO:0070062	88061340	chr11	88061281	-	hs|11q14.2	NM_001114173	cathepsin C	CTSC	chr11:88061340-88061281	NM_001114173	Hs.128065
A_23_P377616	4.60981	2.20471	4.60981	up	FALSE	cold inducible RNA binding protein [Source:HGNC Symbol;Acc:HGNC:1982] [ENST00000621399]	1153	GO:0005515|GO:0017148|GO:0010494|GO:0009409|GO:0005634|GO:0045727|GO:0030371|GO:0005737|GO:0034063|GO:0000166|GO:0070181|GO:0005654|GO:0048255|GO:0003730|GO:0009411	1274066	chr19	1274007	+	hs|19p13.3	AK128423	cold inducible RNA binding protein	CIRBP	chr19:1274007-1274066		Hs.618145
A_33_P3286002	4.60852	2.2043	4.60852	up	FALSE	Homo sapiens cDNA FLJ43630 fis, clone SPLEN2030479. [AK125618]	79001	GO:0060348|GO:0017187|GO:0048038|GO:0017144|GO:0007596|GO:0005789|GO:0016021|GO:0047057|GO:0044267|GO:0042373|GO:0055114|GO:0043687	31105666	chr16	31105607	-	hs|16p11.2	AK125618	vitamin K epoxide reductase complex, subunit 1	VKORC1	chr16:31105666-31105607
A_19_P00807743	4.60382	2.20283	4.60382	up	FALSE	BROAD Institute lincRNA (XLOC_l2_010751), lincRNA [TCONS_l2_00020645]			90615237	chr4	90615178	+	hs|4q22.1			XLOC_l2_010751	chr4:90615178-90615237
A_23_P110624	4.59008	2.19852	4.59008	up	FALSE	Homo sapiens catenin (cadherin-associated protein), delta 2 (CTNND2), transcript variant 1, mRNA [NM_001332]	1501	GO:0005515|GO:0006355|GO:0005634|GO:0007275|GO:0006351|GO:0007165|GO:0005737|GO:0016337|GO:0005912|GO:0048167|GO:0043204|GO:0007612|GO:0007155|GO:0001763	10973143	chr5	10973084	-	hs|5p15.2	NM_001332	catenin (cadherin-associated protein), delta 2	CTNND2	chr5:10973143-10973084	NM_001332	Hs.314543
A_19_P00323040	4.57899	2.19503	4.57899	up	FALSE	Homo sapiens long intergenic non-protein coding RNA 1322 (LINC01322), long non-coding RNA [NR_125764]	103695433		165209054	chr3	165208995	+	hs|3q26.1	NR_125764	long intergenic non-protein coding RNA 1322	LINC01322	chr3:165208995-165209054	NR_125764
A_33_P3290830	4.57413	2.1935	4.57413	up	FALSE	Homo sapiens ankyrin repeat domain 30B pseudogene 2 (ANKRD30BP2), non-coding RNA [NR_026916]	149992		14424331	chr21	14424272	+	hs|21q11.2	NR_026916	ankyrin repeat domain 30B pseudogene 2	ANKRD30BP2	chr21:14424272-14424331	NR_026916	Hs.558645
A_23_P139585	4.55688	2.18805	4.55688	up	FALSE	Homo sapiens phosphodiesterase 1B, calmodulin-dependent (PDE1B), transcript variant 1, mRNA [NM_000924]	5153	GO:0005516|GO:0048101|GO:0004117|GO:0046069|GO:0007202|GO:0042053|GO:0046872|GO:0005829|GO:0007173|GO:0043025|GO:0007626|GO:0030224|GO:0097011|GO:0006198|GO:0048011|GO:0036006|GO:0004115|GO:0006915|GO:0007165|GO:0042428|GO:0001975|GO:0007596|GO:0008543|GO:0001505|GO:0008542|GO:0045087	54972917	chr12	54972858	+	hs|12q13.2	NM_000924	phosphodiesterase 1B, calmodulin-dependent	PDE1B	chr12:54972858-54972917	NM_000924	Hs.530871
A_19_P00331316	4.52419	2.17766	4.52419	up	FALSE	Q4FSK1_PSYAR (Q4FSK1) Probable methyltransferase, partial (5%) [THC2609110]			45023040	chr7	45022981	-	hs|7p13				chr7:045023040-045022981
A_33_P3365408	4.52139	2.17677	4.52139	up	FALSE	Homo sapiens C1RL antisense RNA 1 (C1RL-AS1), long non-coding RNA [NR_026947]	283314		7271272	chr12	7271213	+	hs|12p13.31	NR_026947	C1RL antisense RNA 1	C1RL-AS1	chr12:7271213-7271272	NR_026947	Hs.744212
A_23_P14083	4.52072	2.17655	4.52072	up	FALSE	Homo sapiens adhesion molecule with Ig-like domain 2 (AMIGO2), transcript variant 2, mRNA [NM_181847]	347902	GO:0005515|GO:0043069|GO:0043066|GO:0005886|GO:0007420|GO:0005634|GO:0016021|GO:0007156|GO:0007157	47470990	chr12	47470931	-	hs|12q13.11	NM_181847	adhesion molecule with Ig-like domain 2	AMIGO2	chr12:47470990-47470931	NM_181847	Hs.121520
A_24_P229531	4.51829	2.17578	4.51829	up	FALSE	Homo sapiens nucleic acid binding protein 1 (NABP1), transcript variant 1, mRNA [NM_001031716]	64859	GO:0007093|GO:0005737|GO:0006281|GO:0003697|GO:0000724|GO:0010212|GO:0003723|GO:0070876|GO:0005654|GO:0005634|GO:0006974	192546714	chr2	192543838	+	hs|2q32.3	NM_001031716	nucleic acid binding protein 1	NABP1	chr2:192543838-192546714	NM_001031716	Hs.591610
A_33_P3245454	4.50569	2.17175	4.50569	up	FALSE	Homo sapiens ankyrin repeat domain 57 pseudogene (LOC389834), non-coding RNA [NR_027420]	389834		9921497	chr21	9921438	-	hs|21p11.2	NR_027420	ankyrin repeat domain 57 pseudogene	LOC389834	chr21:9921497-9921438	NR_027420	Hs.720653
A_33_P3380161	4.50166	2.17046	4.50166	up	FALSE	Homo sapiens HNRNPU antisense RNA 1 (HNRNPU-AS1), long non-coding RNA [NR_026778]	284702		245004000	chr1	245003941	-	hs|1q44	NR_026778	HNRNPU antisense RNA 1	HNRNPU-AS1	chr1:245004000-245003941	NR_026778	Hs.743421
A_23_P314755	4.49751	2.16913	4.49751	up	FALSE	Homo sapiens stanniocalcin 1 (STC1), mRNA [NM_003155]	6781	GO:0030336|GO:0007566|GO:0006874|GO:0071456|GO:0005634|GO:0033280|GO:0090280|GO:0035988|GO:0005615|GO:0071385|GO:0060348|GO:0046697|GO:0010596|GO:0044070|GO:0005737|GO:0016324|GO:0001503|GO:0005179|GO:0001886|GO:0003421|GO:0051926|GO:0071320|GO:0086004	23700177	chr8	23700118	-	hs|8p21.2	NM_003155	stanniocalcin 1	STC1	chr8:23700177-23700118	NM_003155	Hs.25590
A_24_P319364	4.49178	2.16729	4.49178	up	FALSE	Homo sapiens F11 receptor (F11R), mRNA [NM_016946]	50848	GO:0005515|GO:0030054|GO:0005886|GO:0034259|GO:0031032|GO:0032854|GO:0045777|GO:0050900|GO:2000249|GO:0006954|GO:0070830|GO:0005911|GO:0030198|GO:0015630|GO:0016032|GO:0007179|GO:0007155|GO:0070062|GO:0009314|GO:0034329|GO:0031410|GO:0030165|GO:0045216|GO:0050892|GO:0007596|GO:0036057|GO:0016021|GO:0005923|GO:0090002	160966092	chr1	160966033	-	hs|1q23.3	NM_016946	F11 receptor	F11R	chr1:160966092-160966033	NM_016946	Hs.517293
A_23_P107963	4.48421	2.16485	4.48421	up	FALSE	Homo sapiens fucosyltransferase 1 (galactoside 2-alpha-L-fucosyltransferase, H blood group) (FUT1), mRNA [NM_000148]	2523	GO:0042355|GO:0005794|GO:0016020|GO:0005975|GO:0005887|GO:0032580|GO:0008417|GO:0008107|GO:0006486|GO:0036065	49251325	chr19	49251268	-	hs|19q13.33	NM_000148	fucosyltransferase 1 (galactoside 2-alpha-L-fucosyltransferase, H blood group)	FUT1	chr19:49251325-49251268	NM_000148	Hs.69747
A_19_P00319082	4.46247	2.15784	4.46247	up	FALSE	ALU1_HUMAN (P39188) Alu subfamily J sequence contamination warning entry, partial (6%) [THC2698260]			73470520	chrX	73470461	-	hs|Xq13.2				chrX:073470520-073470461
A_23_P210690	4.45891	2.15669	4.45891	up	FALSE	Homo sapiens tribbles pseudokinase 3 (TRIB3), transcript variant 1, mRNA [NM_021158]	57761	GO:0008286|GO:0005515|GO:0034976|GO:0005886|GO:0045599|GO:0005634|GO:0044281|GO:0005829|GO:0032092|GO:0007173|GO:0043405|GO:0016301|GO:0055106|GO:0051443|GO:0031625|GO:0044255|GO:0048011|GO:0032869|GO:0019901|GO:0048015|GO:0003714|GO:0045717|GO:0005524|GO:0006351|GO:0010827|GO:0070059|GO:0008543|GO:0045087|GO:0004860|GO:0006468|GO:0005654|GO:0006469|GO:0045892|GO:0038095	378166	chr20	378107	+	hs|20p13	NM_021158	tribbles pseudokinase 3	TRIB3	chr20:378107-378166	NM_021158	Hs.516826
A_24_P50908	4.45132	2.15423	4.45132	up	FALSE	tripartite motif containing 11 [Source:HGNC Symbol;Acc:HGNC:16281] [ENST00000366699]	81559	GO:0005515|GO:0004842|GO:0016567|GO:0016874|GO:0019904|GO:0032897|GO:0005634|GO:0046598|GO:0051607|GO:0005737|GO:0050768|GO:0046597|GO:0045087|GO:0008270|GO:0045892|GO:0008134	228583602	chr1	228583543	-	hs|1q42.13	AK074623	tripartite motif containing 11	TRIM11	chr1:228583602-228583543		Hs.599464
A_23_P171107	4.41399	2.14208	4.41399	up	FALSE	Homo sapiens cyclin B3 (CCNB3), transcript variant 3, mRNA [NM_033031]	85417	GO:0005515|GO:0051321|GO:0019901|GO:0010389|GO:0005654|GO:0000079|GO:0051301	50094750	chrX	50094691	+	hs|Xp11.22	NM_033031	cyclin B3	CCNB3	chrX:50094691-50094750	NM_033031	Hs.130310
A_33_P3350726	4.41356	2.14194	4.41356	up	FALSE	Homo sapiens peroxisome proliferator-activated receptor gamma (PPARG), transcript variant 3, mRNA [NM_138711]	5468	GO:0005515|GO:0010467|GO:0043627|GO:0030308|GO:0006367|GO:0003700|GO:0044212|GO:0033189|GO:0009409|GO:0003707|GO:0007507|GO:0042953|GO:0042594|GO:0004879|GO:0019395|GO:0032869|GO:0010745|GO:0019903|GO:0030331|GO:0000122|GO:0001890|GO:0002674|GO:0045165|GO:0007186|GO:0032966|GO:0045087|GO:0045600|GO:0005654|GO:0008270|GO:0001012|GO:0015909|GO:0019899|GO:0045892|GO:0006629|GO:0033993|GO:0031100|GO:…	12434187	chr3	12434128	+	hs|3p25.2	NM_138711	peroxisome proliferator-activated receptor gamma	PPARG	chr3:12434128-12434187	NM_138711	Hs.162646
A_33_P3463924	4.37686	2.1299	4.37686	up	FALSE	Homo sapiens uncharacterized gastric protein ZA52P mRNA, complete cds. [AF264626]	57399		60506493	chr5	60506434	-	hs|5q12.1	AF264626	uncharacterized gastric protein ZA52P	LOC57399	chr5:60506493-60506434		Hs.287376
A_19_P00317582	4.3404	2.11783	4.3404	up	FALSE	Homo sapiens cDNA FLJ40815 fis, clone TRACH2010600. [AK098134]			102025856	chr7	102025797	+	hs|7q22.1	AK098134			chr7:102025797-102025856		Hs.655303
A_23_P84118	4.33322	2.11544	4.33322	up	FALSE	Homo sapiens cadherin 18, type 2 (CDH18), transcript variant 1, mRNA [NM_004934]	1016	GO:0005886|GO:0034329|GO:0005509|GO:0016021|GO:0007156|GO:0045216|GO:0034332	19473231	chr5	19473172	-	hs|5p14.3	NM_004934	cadherin 18, type 2	CDH18	chr5:19473231-19473172	NM_004934	Hs.317632
A_33_P3257861	4.31733	2.11014	4.31733	up	FALSE	Homo sapiens sarcosine dehydrogenase (SARDH), transcript variant 2, mRNA [NM_001134707]	1757	GO:0005739|GO:0005759|GO:0055114|GO:0008480	136528745	chr9	136528686	-	hs|9q34.2	NM_001134707	sarcosine dehydrogenase	SARDH	chr9:136528745-136528686	NM_001134707	Hs.198003
A_23_P81262	4.31443	2.10917	4.31443	up	FALSE	Homo sapiens protocadherin beta 4 (PCDHB4), mRNA [NM_018938]	56131	GO:0016339|GO:0005737|GO:0005886|GO:0005887|GO:0005509|GO:0007268|GO:0045111|GO:0016021|GO:0007155|GO:0007416|GO:0007156|GO:0007399	140504469	chr5	140504410	+	hs|5q31.3	NM_018938	protocadherin beta 4	PCDHB4	chr5:140504410-140504469	NM_018938	Hs.591250
A_33_P3284045	4.31141	2.10816	4.31141	up	FALSE	NIMA-related kinase 10 [Source:HGNC Symbol;Acc:HGNC:18592] [ENST00000341435]	152110	GO:0004672|GO:0043406|GO:0004674|GO:0006468|GO:0070372|GO:0005524|GO:0046872|GO:0031954	27326153	chr3	27326094	-	hs|3p24.1	XR_427255	NIMA-related kinase 10	NEK10	chr3:27326153-27326094	XR_427255	Hs.506115
A_23_P44195	4.31109	2.10805	4.31109	up	FALSE	Homo sapiens musashi RNA-binding protein 2 (MSI2), transcript variant 1, mRNA [NM_138962]	124540	GO:0008266|GO:0005737|GO:0000166|GO:0048864|GO:0005844	55757081	chr17	55757022	+	hs|17q22	NM_138962	musashi RNA-binding protein 2	MSI2	chr17:55757022-55757081	NM_138962	Hs.658922
A_19_P00320469	4.30573	2.10626	4.30573	up	FALSE	Homo sapiens VLDLR antisense RNA 1 (VLDLR-AS1), long non-coding RNA [NR_015375]	401491		2535731	chr9	2535672	-	hs|9p24.2		VLDLR antisense RNA 1	VLDLR-AS1	chr9:2535731-2535672	NR_015375	Hs.416043
A_23_P158997	4.286	2.09963	4.286	up	FALSE	microRNA 3916 [Source:HGNC Symbol;Acc:HGNC:38912] [ENST00000421406]	100500849		247353404	chr1	247353345	-	hs|1q44		microRNA 3916	MIR3916	chr1:247353404-247353345
A_33_P3394213	4.28543	2.09944	4.28543	up	FALSE	Homo sapiens glutamate receptor, ionotropic, N-methyl-D-aspartate 3B (GRIN3B), mRNA [NM_138690]	116444	GO:0005262|GO:0005261|GO:0030054|GO:0005234|GO:0017146|GO:0030594|GO:0051205|GO:0035249|GO:0030425|GO:0035235|GO:0034220|GO:0004972|GO:0045211|GO:0070588|GO:0051924|GO:0043025|GO:0016594|GO:0042165	1009707	chr19	1009648	+	hs|19p13.3	NM_138690	glutamate receptor, ionotropic, N-methyl-D-aspartate 3B	GRIN3B	chr19:1009648-1009707	NM_138690	Hs.660378
A_23_P24444	4.2851	2.09933	4.2851	up	FALSE	Homo sapiens 7-dehydrocholesterol reductase (DHCR7), transcript variant 1, mRNA [NM_001360]	1717	GO:0006695|GO:0001568|GO:0005783|GO:0030324|GO:0045540|GO:0047598|GO:0044281|GO:0009791|GO:0030154|GO:0005640|GO:0016020|GO:0035264|GO:0042127|GO:0005789|GO:0016021|GO:0055114	71145573	chr11	71145514	-	hs|11q13.4	NM_001360	7-dehydrocholesterol reductase	DHCR7	chr11:71145573-71145514	NM_001360	Hs.503134
A_23_P86283	4.28289	2.09858	4.28289	up	FALSE	Homo sapiens lysosomal protein transmembrane 5 (LAPTM5), mRNA [NM_006762]	7805	GO:0005887|GO:0006810|GO:0005765|GO:0005764	31205902	chr1	31205843	-	hs|1p35.2	NM_006762	lysosomal protein transmembrane 5	LAPTM5	chr1:31205902-31205843	NM_006762	Hs.371021
A_23_P41942	4.27896	2.09726	4.27896	up	FALSE	Homo sapiens polymerase (RNA) III (DNA directed) polypeptide G (32kD) (POLR3G), mRNA [NM_006467]	10622	GO:0032728|GO:0010467|GO:0000790|GO:0006386|GO:0006385|GO:0003899|GO:0008283|GO:0006359|GO:0006384|GO:0006383|GO:0005829|GO:0051607|GO:0045089|GO:0001056|GO:0045087|GO:0005666|GO:0032481|GO:0005654	89781426	chr5	89781367	+	hs|5q14.3	NM_006467	polymerase (RNA) III (DNA directed) polypeptide G (32kD)	POLR3G	chr5:89781367-89781426	NM_006467	Hs.282387
A_24_P8454	4.27865	2.09715	4.27865	up	FALSE	Homo sapiens sperm associated antigen 9 (SPAG9), transcript variant 1, mRNA [NM_001130528]	9043	GO:0005515|GO:0048471|GO:0030335|GO:0090074|GO:0001669|GO:0030159|GO:0007257|GO:0007283|GO:0005829|GO:0042692|GO:0005737|GO:0051149|GO:0045666|GO:0042147|GO:0051260|GO:0048273|GO:0016021|GO:0019894|GO:0008432|GO:0051146|GO:0005078|GO:0070062	49067859	chr17	49067223	-	hs|17q21.33	NM_001130528	sperm associated antigen 9	SPAG9	chr17:49067859-49067223	NM_001130528	Hs.463439
A_23_P213336	4.27331	2.09536	4.27331	up	FALSE	Homo sapiens fibroblast growth factor 1 (acidic) (FGF1), transcript variant 1, mRNA [NM_000800]	2246	GO:0005515|GO:0008286|GO:0008284|GO:0030324|GO:0001759|GO:0005615|GO:0009653|GO:0005829|GO:0034605|GO:0007173|GO:0043406|GO:0045944|GO:0051781|GO:0070374|GO:0005938|GO:0008201|GO:0050679|GO:0048011|GO:0030335|GO:0060681|GO:0048015|GO:0005730|GO:0005578|GO:2000544|GO:0005576|GO:0005104|GO:0007275|GO:0001525|GO:0045766|GO:0044548|GO:0007165|GO:0008543|GO:0045087|GO:0030544|GO:0005654|GO:0072163|GO:…	141974871	chr5	141974812	-	hs|5q31.3	NM_000800	fibroblast growth factor 1 (acidic)	FGF1	chr5:141974871-141974812	NM_000800	Hs.483635
A_19_P00315826	4.26748	2.09338	4.26748	up	FALSE	MIR181A1 host gene (non-protein coding) [Source:HGNC Symbol;Acc:HGNC:48659] [ENST00000436880]	100131234		198867710	chr1	198867651	-	hs|1q32.1		MIR181A1 host gene (non-protein coding)	MIR181A1HG	chr1:198867710-198867651		Hs.711077
A_33_P3376379	4.26175	2.09145	4.26175	up	FALSE	Homo sapiens consortin, connexin sorting protein (CNST), transcript variant 2, mRNA [NM_001139459]	163882	GO:0030133|GO:0005802|GO:0005515|GO:0043234|GO:0016020|GO:0005886|GO:0019902|GO:0042998|GO:0010923|GO:0016021|GO:0071253	246755185	chr1	246755126	+	hs|1q44	NM_001139459	consortin, connexin sorting protein	CNST	chr1:246755126-246755185	NM_001139459	Hs.368353
A_23_P35205	4.25381	2.08876	4.25381	up	FALSE	Homo sapiens RCAN family member 3 (RCAN3), transcript variant 1, mRNA [NM_013441]	11123	GO:0031013|GO:0019722|GO:0003723|GO:0009653	24863436	chr1	24863377	+	hs|1p36.11	NM_013441	RCAN family member 3	RCAN3	chr1:24863377-24863436	NM_013441	Hs.656799
A_19_P00328003	4.25128	2.0879	4.25128	up	FALSE				1430596	chr16	1430537	-	hs|16p13.3				chr16:001430596-001430537
A_33_P3224380	4.24667	2.08633	4.24667	up	FALSE	Homo sapiens discs, large homolog 1 (Drosophila) (DLG1), transcript variant 1, mRNA [NM_001098424]	1739	GO:0005515|GO:0008092|GO:0001658|GO:0008328|GO:0030054|GO:0031594|GO:0050680|GO:0043268|GO:0015459|GO:0048704|GO:0042130|GO:0048608|GO:0016337|GO:0070830|GO:0030838|GO:0007411|GO:0048745|GO:0045211|GO:0070062|GO:0035748|GO:0002369|GO:0005794|GO:0019901|GO:0019902|GO:0005605|GO:0014069|GO:0031434|GO:0030432|GO:0045197|GO:0044325|GO:0042110|GO:0045930|GO:0016311|GO:0046939|GO:0005789|GO:0009898|GO:…	196865193	chr3	196865134	-	hs|3q29	NM_001098424	discs, large homolog 1 (Drosophila)	DLG1	chr3:196865193-196865134	NM_001098424	Hs.292549
A_32_P150891	4.24289	2.08505	4.24289	up	FALSE	Homo sapiens diaphanous-related formin 3 (DIAPH3), transcript variant 1, mRNA [NM_001042517]	81624	GO:0030036|GO:0017048|GO:0005634|GO:0003779|GO:0007283|GO:0005829	60686214	chr13	60686155	-	hs|13q21.2	NM_001042517	diaphanous-related formin 3	DIAPH3	chr13:60686214-60686155	NM_001042517	Hs.283127
A_33_P3231447	4.24172	2.08465	4.24172	up	FALSE	Homo sapiens integrin, alpha 6 (ITGA6), transcript variant 2, mRNA [NM_000210]	3655	GO:0005515|GO:2001237|GO:0030056|GO:0033627|GO:0005886|GO:0097186|GO:0010811|GO:0030175|GO:0050900|GO:0046872|GO:0016337|GO:0009925|GO:0005913|GO:0030198|GO:0045944|GO:0031668|GO:0031581|GO:0046847|GO:0010668|GO:0043065|GO:0022409|GO:0009986|GO:0034329|GO:0031589|GO:0048565|GO:0034676|GO:0005604|GO:0071407|GO:0005178|GO:0007160|GO:0050873|GO:0007596|GO:0007229|GO:0043236|GO:0035878|GO:0007044|GO:…	173369262	chr2	173369203	+	hs|2q31.1	NM_000210	integrin, alpha 6	ITGA6	chr2:173369203-173369262	NM_000210	Hs.133397
A_24_P500422	4.24051	2.08424	4.24051	up	FALSE	Homo sapiens uncharacterized LOC730101 (LOC730101), transcript variant 1, long non-coding RNA [NR_024403]	730101		52533095	chr6	52533036	+	hs|6p12.2	NR_024403	uncharacterized LOC730101	LOC730101	chr6:52533036-52533095	NR_024403	Hs.7921
A_23_P418015	4.23644	2.08285	4.23644	up	FALSE	Homo sapiens microtubule-associated protein, RP/EB family, member 2 (MAPRE2), transcript variant 1, mRNA [NM_014268]	10982	GO:0008017|GO:0007165|GO:0007067|GO:0005737|GO:0008283|GO:0015630|GO:0035371|GO:0051301	32721427	chr18	32721368	+	hs|18q12.2	NM_014268	microtubule-associated protein, RP/EB family, member 2	MAPRE2	chr18:32721368-32721427	NM_014268	Hs.532824
A_19_P00329699	4.23001	2.08066	4.23001	up	FALSE				56814267	chr6	56814208	-	hs|6p12.1				chr6:056814267-056814208
A_19_P00319745	4.21899	2.0769	4.21899	up	FALSE	Homo sapiens RFX family member 8, lacking RFX DNA binding domain (RFX8), mRNA [NM_001145664]	731220	GO:0003700|GO:0006357|GO:0031018|GO:0005634|GO:0000978|GO:0006351	102034067	chr2	102034008	-	hs|2q11.2	NM_001145664	RFX family member 8, lacking RFX DNA binding domain	RFX8	chr2:102034067-102034008	NM_001145664	Hs.662488
A_23_P154708	4.20557	2.0723	4.20557	up	FALSE	Homo sapiens hydroxyacid oxidase (glycolate oxidase) 1 (HAO1), mRNA [NM_017545]	54363	GO:0052852|GO:0052853|GO:0005782|GO:0010181|GO:0005102|GO:0044281|GO:0052854|GO:0034641|GO:0046296|GO:0001561|GO:0008891|GO:0003973|GO:0047969|GO:0046487|GO:0006979|GO:0005777	7863975	chr20	7863916	-	hs|20p12.3	NM_017545	hydroxyacid oxidase (glycolate oxidase) 1	HAO1	chr20:7863975-7863916	NM_017545	Hs.193640
A_23_P502747	4.20266	2.0713	4.20266	up	FALSE	Homo sapiens RAS protein activator like 2 (RASAL2), transcript variant 2, mRNA [NM_170692]	9462	GO:0005515|GO:0005099|GO:0046580|GO:0007165|GO:0005737|GO:0032320|GO:0031235	178443097	chr1	178443038	+	hs|1q25.2	NM_170692	RAS protein activator like 2	RASAL2	chr1:178443038-178443097	NM_170692	Hs.496139
A_33_P3413741	4.18852	2.06644	4.18852	up	FALSE	Homo sapiens oxytocin receptor (OXTR), mRNA [NM_000916]	5021	GO:0005886|GO:0060406|GO:0043434|GO:0045777|GO:0042220|GO:0007204|GO:0021537|GO:0032870|GO:0001992|GO:0007507|GO:0016324|GO:0006936|GO:0005913|GO:0001967|GO:0070474|GO:0045907|GO:0004990|GO:0005000|GO:0060455|GO:0007613|GO:0070371|GO:0034097|GO:0032355|GO:0051965|GO:0042711|GO:0042277|GO:0007565|GO:0042493|GO:0051968|GO:0034059|GO:0060137|GO:0048565|GO:0030431|GO:0010701|GO:0032230|GO:0042713|GO:…	8792187	chr3	8792128	-	hs|3p25.3	NM_000916	oxytocin receptor	OXTR	chr3:8792187-8792128	NM_000916	Hs.2820
A_33_P3283480	4.18518	2.06529	4.18518	up	FALSE	Homo sapiens cathepsin C (CTSC), transcript variant 2, mRNA [NM_148170]	1075	GO:0005515|GO:0031404|GO:0005794|GO:0010033|GO:0004252|GO:0019902|GO:0005783|GO:2001235|GO:0007568|GO:0051087|GO:0006915|GO:0043621|GO:0005615|GO:0005764|GO:0042802|GO:0016505|GO:0006955|GO:0016020|GO:0001913|GO:0006508|GO:0008234|GO:0070062	88054087	chr11	88054028	-	hs|11q14.2	NM_148170	cathepsin C	CTSC	chr11:88054087-88054028	NM_148170	Hs.128065
A_23_P307563	4.18069	2.06374	4.18069	up	FALSE	Homo sapiens kalirin, RhoGEF kinase (KALRN), transcript variant 1, mRNA [NM_001024660]	8997	GO:0005515|GO:0051056|GO:0048011|GO:0043065|GO:0048013|GO:0007264|GO:0015629|GO:0097190|GO:0005524|GO:0046872|GO:0005829|GO:0007399|GO:0043547|GO:0035556|GO:0005085|GO:0007165|GO:0032321|GO:0004674|GO:0007411|GO:0006468|GO:0005089|GO:0016192|GO:0070062	124439479	chr3	124439420	+	hs|3q21.2	NM_001024660	kalirin, RhoGEF kinase	KALRN	chr3:124439420-124439479	NM_001024660	Hs.8004
A_24_P295245	4.17434	2.06155	4.17434	up	FALSE	Homo sapiens aspartate beta-hydroxylase (ASPH), transcript variant 4, mRNA [NM_032467]	444	GO:0005515|GO:0007389|GO:0005513|GO:0008285|GO:0005886|GO:0042264|GO:0005783|GO:0010524|GO:0004597|GO:0030176|GO:0097202|GO:0060316|GO:0014701|GO:0010649|GO:0032237|GO:0006936|GO:0031647|GO:0010880|GO:0060314|GO:0071277|GO:0060021|GO:0033198|GO:0008307|GO:0035108|GO:0032541|GO:0031585|GO:0005509|GO:0033018|GO:0009055|GO:0010881|GO:0033017|GO:0090316|GO:0034704|GO:0045862|GO:0044325|GO:0060325|GO:…	62596658	chr8	62596599	-	hs|8q12.3	NM_032467	aspartate beta-hydroxylase	ASPH	chr8:62596658-62596599	NM_032467	Hs.332422
A_19_P00322711	4.16707	2.05903	4.16707	up	FALSE	Homo sapiens long intergenic non-protein coding RNA 662 (LINC00662), long non-coding RNA [NR_027301]	148189		28283976	chr19	28283917	-	hs|19q11	NR_027301	long intergenic non-protein coding RNA 662	LINC00662	chr19:28283976-28283917	NR_027301	Hs.706547
A_32_P180265	4.16679	2.05894	4.16679	up	FALSE	Q5VT28_HUMAN (Q5VT28) Family with sequence similarity 27, member B (Family with sequence similarity 27, member A) (Family with sequence similarity 27, member C), partial (85%) [THC2538882]			44997780	chr9	44997721	-	hs|9p11.2				chr9:044997780-044997721
A_23_P215419	4.1651	2.05835	4.1651	up	FALSE	Homo sapiens islet cell autoantigen 1, 69kDa (ICA1), transcript variant 2, mRNA [NM_004968]	3382	GO:0003674|GO:0005737|GO:0030054|GO:0000139|GO:0019904|GO:0006836|GO:0030672|GO:0030667|GO:0030658|GO:0005829	8153625	chr7	8153566	-	hs|7p21.3	NM_004968	islet cell autoantigen 1, 69kDa	ICA1	chr7:8153625-8153566	NM_004968	Hs.487561
A_24_P359671	4.16431	2.05808	4.16431	up	FALSE	netrin G1 [Source:HGNC Symbol;Acc:HGNC:23319] [ENST00000294649]	22854	GO:0005515|GO:0007409|GO:0046658	107952790	chr1	107952731	+	hs|1p13.3	AB023193	netrin G1	NTNG1	chr1:107952731-107952790		Hs.732535
A_23_P306346	4.1577	2.05579	4.1577	up	FALSE	Homo sapiens chromosome 9 open reading frame 41 (C9orf41), mRNA [NM_152420]	138199		77598676	chr9	77598617	-	hs|9q21.13	NM_152420	chromosome 9 open reading frame 41	C9orf41	chr9:77598676-77598617	NM_152420	Hs.567688
A_24_P318656	4.14813	2.05246	4.14813	up	FALSE	Homo sapiens integrin, beta 3 (platelet glycoprotein IIIa, antigen CD61) (ITGB3), mRNA [NM_000212]	3690	GO:0005515|GO:0031527|GO:0050731|GO:0031528|GO:0050900|GO:0002020|GO:0042802|GO:0007411|GO:0006457|GO:0030198|GO:0034446|GO:0034113|GO:0050839|GO:0070062|GO:0008305|GO:0042470|GO:0010745|GO:0009986|GO:0031589|GO:0050840|GO:0003756|GO:0014909|GO:0030168|GO:0005161|GO:0050748|GO:0038027|GO:0010595|GO:0043235|GO:0007229|GO:0005887|GO:0034683|GO:0042060|GO:0032369|GO:0007044|GO:0016049|GO:0043184|GO:…	45389086	chr17	45389027	+	hs|17q21.32	NM_000212	integrin, beta 3 (platelet glycoprotein IIIa, antigen CD61)	ITGB3	chr17:45389027-45389086	NM_000212	Hs.218040
A_24_P342312	4.14782	2.05235	4.14782	up	FALSE	Homo sapiens teneurin transmembrane protein 4 (TENM4), mRNA [NM_001098816]	26011	GO:0043005|GO:2000543|GO:0005634|GO:0032289|GO:0060912|GO:0001702|GO:0042803|GO:0060038|GO:0007165|GO:0005737|GO:0097264|GO:0005887|GO:0048666|GO:0048714|GO:0031643	78365059	chr11	78365000	-	hs|11q14.1	NM_001098816	teneurin transmembrane protein 4	TENM4	chr11:78365059-78365000	NM_001098816	Hs.213087
A_23_P82868	4.14747	2.05223	4.14747	up	FALSE	Homo sapiens plasminogen activator, tissue (PLAT), transcript variant 1, mRNA [NM_000930]	5327	GO:0005515|GO:0004252|GO:0043434|GO:0045202|GO:0005615|GO:0051591|GO:0005737|GO:0048167|GO:0006508|GO:0030141|GO:0070062|GO:0001666|GO:0009986|GO:0035249|GO:0014909|GO:0045177|GO:0005576|GO:0055085|GO:0045861|GO:0031012|GO:0007596|GO:0031639|GO:0048008|GO:0042730|GO:0006464|GO:0071549|GO:0060279	42032871	chr8	42032812	-	hs|8p11.21	NM_000930	plasminogen activator, tissue	PLAT	chr8:42032871-42032812	NM_000930	Hs.491582
A_33_P3423565	4.12899	2.04579	4.12899	up	FALSE				292771	chr17	292712	+	hs|17p13.3				chr17:000292712-000292771
A_23_P154037	4.11863	2.04216	4.11863	up	FALSE	Homo sapiens aldehyde oxidase 1 (AOX1), mRNA [NM_001159]	316	GO:0008762|GO:0005506|GO:0051537|GO:0004854|GO:0072593|GO:0050660|GO:0042816|GO:0006767|GO:0009055|GO:0044281|GO:0005829|GO:0004031|GO:0043546|GO:0005737|GO:0051287|GO:0006954|GO:0006766|GO:0070062|GO:0055114	201535683	chr2	201535624	+	hs|2q33.1	NM_001159	aldehyde oxidase 1	AOX1	chr2:201535624-201535683	NM_001159	Hs.406238
A_23_P161218	4.10794	2.03841	4.10794	up	FALSE	Homo sapiens ankyrin repeat domain 1 (cardiac muscle) (ANKRD1), mRNA [NM_014391]	27063	GO:0005515|GO:0042826|GO:0050714|GO:0071560|GO:0005634|GO:0044281|GO:0035914|GO:0030017|GO:0005829|GO:0002039|GO:0005737|GO:0045944|GO:0071356|GO:0001085|GO:0055008|GO:0044255|GO:0005667|GO:0001105|GO:0043065|GO:0003714|GO:0045214|GO:0005730|GO:0071456|GO:0070412|GO:0035994|GO:0000122|GO:0003677|GO:0035690|GO:0031432|GO:0071407|GO:0071222|GO:0071347|GO:0010976|GO:0043517|GO:2000279|GO:0005654|GO:…	92672621	chr10	92672562	-	hs|10q23.31	NM_014391	ankyrin repeat domain 1 (cardiac muscle)	ANKRD1	chr10:92672621-92672562	NM_014391	Hs.448589
A_33_P3252588	4.10293	2.03665	4.10293	up	FALSE	Homo sapiens uncharacterized LOC100130093 (LOC100130093), transcript variant 1, long non-coding RNA [NR_024485]	100130093		227921732	chr1	227921673	+	hs|1q42.13	NR_024485	uncharacterized LOC100130093	LOC100130093	chr1:227921673-227921732	NR_024485	Hs.745334
A_23_P213375	4.09336	2.03328	4.09336	up	FALSE	Homo sapiens protocadherin beta 2 (PCDHB2), mRNA [NM_018936]	56133	GO:0016339|GO:0005887|GO:0005509|GO:0007268|GO:0016021|GO:0007155|GO:0007416|GO:0007156|GO:0007399	140476814	chr5	140476755	+	hs|5q31.3	NM_018936	protocadherin beta 2	PCDHB2	chr5:140476755-140476814	NM_018936	Hs.533023
A_33_P3240946	4.08918	2.03181	4.08918	up	FALSE	Homo sapiens D4, zinc and double PHD fingers, family 3 (DPF3), transcript variant 4, mRNA [NM_001280544]	8110	GO:0008150|GO:0071565|GO:0006355|GO:0008270|GO:0006351|GO:0016568|GO:0007399	73128643	chr14	73128584	-	hs|14q24.2	NM_001280544	D4, zinc and double PHD fingers, family 3	DPF3	chr14:73128643-73128584	NM_001280544	Hs.162868
A_33_P3422728	4.0878	2.03132	4.0878	up	FALSE	Homo sapiens contactin associated protein-like 3 (CNTNAP3), mRNA [NM_033655]	79937	GO:0008037|GO:0005886|GO:0005576|GO:0016021|GO:0007155	39086775	chr9	39086716	-	hs|9p13.1	NM_033655	contactin associated protein-like 3	CNTNAP3	chr9:39086775-39086716	NM_033655	Hs.128474
A_23_P201636	4.08543	2.03049	4.08543	up	FALSE	Homo sapiens laminin, gamma 2 (LAMC2), transcript variant 1, mRNA [NM_005562]	3918	GO:0048471|GO:0034329|GO:0005576|GO:0005607|GO:0005615|GO:0005610|GO:0008544|GO:0016020|GO:0022617|GO:0030198|GO:0031581|GO:0007155|GO:0005938|GO:0008201	183213669	chr1	183213610	+	hs|1q25.3	NM_005562	laminin, gamma 2	LAMC2	chr1:183213610-183213669	NM_005562	Hs.591484
A_23_P216556	4.05903	2.02113	4.05903	up	FALSE	Homo sapiens erythrocyte membrane protein band 4.1 like 4B (EPB41L4B), transcript variant 1, mRNA [NM_018424]	54566	GO:0008092|GO:0005737|GO:0005200|GO:0045177|GO:0031032|GO:0005856|GO:0019898	112002981	chr9	112002922	-	hs|9q31.3	NM_018424	erythrocyte membrane protein band 4.1 like 4B	EPB41L4B	chr9:112002981-112002922	NM_018424	Hs.591901
A_24_P366526	4.05898	2.02112	4.05898	up	FALSE	Homo sapiens synaptogyrin 2, mRNA (cDNA clone MGC:102914 IMAGE:4746277), complete cds. [BC105992]	9144	GO:0031594|GO:0030672|GO:0016021|GO:0006605|GO:0070062	76168805	chr17	76168747	+	hs|17q25.3	BC105992	synaptogyrin 2	SYNGR2	chr17:76168747-76168805		Hs.464210
A_24_P63522	4.05483	2.01964	4.05483	up	FALSE	Homo sapiens 3-hydroxy-3-methylglutaryl-CoA synthase 1 (soluble) (HMGCS1), transcript variant 2, mRNA [NM_002130]	3157	GO:0006629|GO:0006695|GO:0005886|GO:0009645|GO:0005634|GO:0044281|GO:0014074|GO:0042803|GO:0005829|GO:0071372|GO:0005737|GO:0071397|GO:0008144|GO:0033197|GO:0044255|GO:0004421|GO:0043177|GO:0042493|GO:0046690|GO:0008299|GO:0001889|GO:0007420|GO:0055094|GO:0005654|GO:0016853|GO:0008584	43290176	chr5	43290117	-	hs|5p12	NM_002130	3-hydroxy-3-methylglutaryl-CoA synthase 1 (soluble)	HMGCS1	chr5:43290176-43290117	NM_002130	Hs.397729
A_24_P672240	4.04864	2.01744	4.04864	up	FALSE	Homo sapiens FERM and PDZ domain containing 4 (FRMPD4), mRNA [NM_014728]	9758	GO:0005515|GO:0043197|GO:0051835|GO:0005546|GO:0005856	12742430	chrX	12742371	+	hs|Xp22.2	NM_014728	FERM and PDZ domain containing 4	FRMPD4	chrX:12742371-12742430	NM_014728	Hs.657507
A_33_P3362296	4.04476	2.01605	4.04476	up	FALSE	PREDICTED: Homo sapiens potassium voltage-gated channel, subfamily G, member 1 (KCNG1), transcript variant X2, mRNA [XM_006723786]	3755	GO:0005251|GO:0005886|GO:0008076|GO:0007268|GO:0005267|GO:0051260|GO:0034765|GO:0016021|GO:0006813|GO:0071805|GO:0043231	49625278	chr20	49625219	-	hs|20q13.13	XM_006723786	potassium channel, voltage gated modifier subfamily G, member 1	KCNG1	chr20:49625278-49625219	XM_006723786	Hs.118695
A_19_P00317541	4.03849	2.01382	4.03849	up	FALSE	Q7QGE4_ANOGA (Q7QGE4) ENSANGP00000015281 (Fragment), partial (6%) [THC2639487]			134905013	chr2	134904954	+	hs|2q21.2				chr2:134904954-134905013
A_23_P212469	4.02564	2.00922	4.02564	up	FALSE	Homo sapiens ectonucleoside triphosphate diphosphohydrolase 3 (ENTPD3), transcript variant 2, mRNA [NM_001248]	956	GO:0017111|GO:0017110|GO:0005886|GO:0009143|GO:0009134|GO:0016021|GO:0005524	40469954	chr3	40469895	+	hs|3p22.1	NM_001248	ectonucleoside triphosphate diphosphohydrolase 3	ENTPD3	chr3:40469895-40469954	NM_001248	Hs.441145
A_23_P258612	4.02384	2.00857	4.02384	up	FALSE	Homo sapiens ATPase, aminophospholipid transporter, class I, type 8A, member 2 (ATP8A2), mRNA [NM_016529]	51761	GO:0008285|GO:0005886|GO:0010996|GO:0007409|GO:0045332|GO:0048666|GO:0050908|GO:0050884|GO:0040018|GO:0060052|GO:0005794|GO:0000287|GO:0042472|GO:0007568|GO:0010842|GO:0003011|GO:0005524|GO:0008152|GO:0004012|GO:0010976|GO:0042755|GO:0043588|GO:0061092|GO:0016021|GO:0005768|GO:0001750	26594388	chr13	26594329	+	hs|13q12.13	NM_016529	ATPase, aminophospholipid transporter, class I, type 8A, member 2	ATP8A2	chr13:26594329-26594388	NM_016529	Hs.444957
A_23_P69497	4.01378	2.00496	4.01378	up	FALSE	Homo sapiens C-type lectin domain family 3, member B (CLEC3B), mRNA [NM_003278]	7123	GO:0001652|GO:0071310|GO:0005509|GO:0071560|GO:0005576|GO:0030282|GO:0005615|GO:0031012|GO:0001501|GO:0005737|GO:0001503|GO:0010756|GO:0030246|GO:0008201|GO:0070062|GO:0036143	45077561	chr3	45077502	+	hs|3p21.31	NM_003278	C-type lectin domain family 3, member B	CLEC3B	chr3:45077502-45077561	NM_003278	Hs.476092
A_33_P3260342	3.99576	1.99847	3.99576	up	FALSE	Homo sapiens neurofascin (NFASC), transcript variant 1, mRNA [NM_001005388]	23114	GO:0005515|GO:0002175|GO:0005886|GO:0030913|GO:0042552|GO:0033270|GO:0019226|GO:0086080|GO:0005622|GO:0043194|GO:0033010|GO:0033268|GO:0050808|GO:0045162|GO:0007411|GO:0007422|GO:0071205|GO:0034113|GO:0016021|GO:0005925|GO:0070062	204991651	chr1	204991592	+	hs|1q32.1	NM_001005388	neurofascin	NFASC	chr1:204991592-204991651	NM_001005388	Hs.13349
A_33_P3331511	3.9882	1.99574	3.9882	up	FALSE	Homo sapiens long intergenic non-protein coding RNA 173 (LINC00173), transcript variant 1, long non-coding RNA [NR_027345]	100287569		116973150	chr12	116973091	+	hs|12q24.22	NR_027345	long intergenic non-protein coding RNA 173	LINC00173	chr12:116973091-116973150	NR_027345	Hs.441601
A_23_P104438	3.97839	1.99219	3.97839	up	FALSE	Homo sapiens myopalladin (MYPN), transcript variant 1, mRNA [NM_032578]	84665	GO:0008092|GO:0005515|GO:0051371|GO:0030018|GO:0017124|GO:0045214|GO:0005634|GO:0003779|GO:0031674	69971052	chr10	69970993	+	hs|10q21.3	NM_032578	myopalladin	MYPN	chr10:69970993-69971052	NM_032578	Hs.55205
A_33_P3400477	3.97099	1.9895	3.97099	up	FALSE	Homo sapiens SCL/TAL1 interrupting locus (STIL), transcript variant 3, mRNA [NM_001282936]	6491	GO:0005515|GO:0043066|GO:0005813|GO:0007368|GO:0033504|GO:0005814|GO:0008283|GO:0045737|GO:0001843|GO:0001701|GO:0005829|GO:0007224|GO:0001947|GO:0051298|GO:0005737|GO:0000578|GO:0035264|GO:0060271|GO:0071539|GO:0021915|GO:0071174|GO:0030900|GO:0030903|GO:0007052	47726185	chr1	47726126	-	hs|1p33	NM_001282936	SCL/TAL1 interrupting locus	STIL	chr1:47726185-47726126	NM_001282936	Hs.525198
A_19_P00807717	3.95297	1.98294	3.95297	up	FALSE				86095375	chr1	86095316	+	hs|1p22.3				chr1:086095316-086095375
A_33_P3294801	3.94042	1.97835	3.94042	up	FALSE	Homo sapiens cDNA FLJ40672 fis, clone THYMU2021509. [AK097991]			80534744	chr17	80534685	+	hs|17q25.3	AK097991			chr17:80534685-80534744		Hs.646543
A_23_P16944	3.92236	1.97172	3.92236	up	FALSE	Homo sapiens syndecan 1 (SDC1), transcript variant 1, mRNA [NM_001006946]	6382	GO:0005515|GO:0042542|GO:0001657|GO:0005886|GO:0007603|GO:0044281|GO:0051591|GO:0005737|GO:0060009|GO:0006954|GO:0001948|GO:0030198|GO:0055002|GO:0042476|GO:0048627|GO:0030204|GO:0060070|GO:0030203|GO:0070062|GO:0043202|GO:0009986|GO:0005975|GO:0005796|GO:0006027|GO:0009636|GO:0051384|GO:0008022|GO:0001523|GO:0006024|GO:0051592|GO:0043234|GO:0005887|GO:0042060|GO:0009405|GO:0042157|GO:0005925|GO:…	20401394	chr2	20401335	-	hs|2p24.1	NM_001006946	syndecan 1	SDC1	chr2:20401394-20401335	NM_001006946	Hs.224607
A_24_P2648	3.91783	1.97005	3.91783	up	FALSE	Homo sapiens protein tyrosine phosphatase, non-receptor type 14 (PTPN14), mRNA [NM_005401]	5784	GO:0003712|GO:0005515|GO:0030971|GO:0006355|GO:0008285|GO:0005634|GO:0035335|GO:0006351|GO:0001946|GO:0005737|GO:0006470|GO:0005654|GO:0005856|GO:0046825|GO:0004725	214551312	chr1	214549732	-	hs|1q41	NM_005401	protein tyrosine phosphatase, non-receptor type 14	PTPN14	chr1:214551312-214549732	NM_005401	Hs.193557
A_19_P00319811	3.89951	1.96329	3.89951	up	FALSE	Homo sapiens mRNA; cDNA DKFZp586O1318 (from clone DKFZp586O1318) [AL049390]			134965091	chr2	134965032	+	hs|2q21.2	AL049390			chr2:134965032-134965091		Hs.22689
A_23_P51187	3.8879	1.95899	3.8879	up	FALSE	Homo sapiens protein kinase C, zeta (PRKCZ), transcript variant 1, mRNA [NM_002744]	5590	GO:2000553|GO:0005515|GO:0032753|GO:0030054|GO:0050732|GO:0015459|GO:0060291|GO:0030010|GO:0043560|GO:0018105|GO:0047496|GO:0043274|GO:0046326|GO:0007179|GO:0070374|GO:0070062|GO:0035748|GO:2000664|GO:0031584|GO:2000667|GO:2000463|GO:0007616|GO:0005815|GO:0019901|GO:0031532|GO:0051346|GO:0019904|GO:0030168|GO:0060081|GO:0045121|GO:0005923|GO:0004697|GO:0001954|GO:0008286|GO:2001181|GO:0048471|GO:…	2116762	chr1	2116703	+	hs|1p36.33	NM_002744	protein kinase C, zeta	PRKCZ	chr1:2116703-2116762	NM_002744	Hs.496255
A_33_P3306898	3.88325	1.95727	3.88325	up	FALSE	Homo sapiens KIAA1549-like (KIAA1549L), mRNA [NM_012194]	25758	GO:0016021	33689700	chr11	33689641	+	hs|11p13	NM_012194	KIAA1549-like	KIAA1549L	chr11:33689641-33689700	NM_012194	Hs.502266
A_23_P35082	3.88081	1.95636	3.88081	up	FALSE	Homo sapiens sestrin 2 (SESN2), mRNA [NM_031459]	83667	GO:0005515|GO:0032868|GO:0032042|GO:0005737|GO:0006635|GO:0046323|GO:0043491|GO:0006914|GO:0070328|GO:2000479|GO:0005634|GO:0009749	28608253	chr1	28608194	+	hs|1p35.3	NM_031459	sestrin 2	SESN2	chr1:28608194-28608253	NM_031459	Hs.469543
A_33_P3359183	3.87277	1.95336	3.87277	up	FALSE	Homo sapiens acyl-CoA wax alcohol acyltransferase 2 (AWAT2), mRNA [NM_001002254]	158835	GO:0042572|GO:0005789|GO:0050252|GO:0016021|GO:0047196|GO:0010025	69260451	chrX	69260392	-	hs|Xq13.1	NM_001002254	acyl-CoA wax alcohol acyltransferase 2	AWAT2	chrX:69260451-69260392	NM_001002254	Hs.661507
A_33_P3321372	3.87176	1.95299	3.87176	up	FALSE	contactin associated protein-like 3B [Source:HGNC Symbol;Acc:HGNC:32035] [ENST00000276974]			43819679	chr9	43819620	+	hs|9p11.2	AK024257			chr9:43819620-43819679		Hs.604441
A_23_P321354	3.84865	1.94435	3.84865	up	FALSE	Homo sapiens transmembrane protein 71 (TMEM71), transcript variant 1, mRNA [NM_144649]	137835	GO:0016021	133722596	chr8	133722537	-	hs|8q24.22	NM_144649	transmembrane protein 71	TMEM71	chr8:133722596-133722537	NM_144649	Hs.293842
A_23_P17593	3.8483	1.94422	3.8483	up	FALSE	Homo sapiens cadherin 4, type 1, R-cadherin (retinal) (CDH4), transcript variant 1, mRNA [NM_001794]	1002	GO:0005886|GO:0007411|GO:0005887|GO:0034329|GO:0005509|GO:0045773|GO:0007155|GO:0007156|GO:0045216|GO:0007157|GO:0034332	60512025	chr20	60511966	+	hs|20q13.33	NM_001794	cadherin 4, type 1, R-cadherin (retinal)	CDH4	chr20:60511966-60512025	NM_001794	Hs.473231
A_19_P00324071	3.84767	1.94398	3.84767	up	FALSE				135955205	chrX	135955146	+	hs|Xq26.3				chrX:135955146-135955205
A_33_P3262789	3.84659	1.94358	3.84659	up	FALSE	Homo sapiens receptor accessory protein 6 (REEP6), mRNA [NM_138393]	92840	GO:0008150|GO:0003674|GO:0032386|GO:0005789|GO:0045177|GO:0005634|GO:0016021|GO:0044317	1497921	chr19	1497862	+	hs|19p13.3	NM_138393	receptor accessory protein 6	REEP6	chr19:1497862-1497921	NM_138393	Hs.76277
A_32_P116323	3.81851	1.93301	3.81851	up	FALSE	Homo sapiens SMG1 phosphatidylinositol 3-kinase-related kinase (SMG1), mRNA [NM_015092]	23049	GO:0005515|GO:0010467|GO:0006950|GO:0005634|GO:0005524|GO:0046872|GO:0005829|GO:0046854|GO:0005737|GO:0046777|GO:0004672|GO:0006406|GO:0000184|GO:0018105|GO:0000724|GO:0004674|GO:0046983	18870483	chr16	18870424	-	hs|16p12.3	NM_015092	SMG1 phosphatidylinositol 3-kinase-related kinase	SMG1	chr16:18870483-18870424	NM_015092	Hs.460179
A_33_P3302676	3.81308	1.93096	3.81308	up	FALSE	transducin-like enhancer of split 4 [Source:HGNC Symbol;Acc:HGNC:11840] [ENST00000485159]	7091	GO:0005515|GO:0006366|GO:0003705|GO:0003714|GO:0005634|GO:0000122|GO:0003674|GO:0008150|GO:0007219|GO:0003682|GO:0070491|GO:0005654|GO:0016055	82242662	chr9	82242603	+	hs|9q21.31		transducin-like enhancer of split 4	TLE4	chr9:82242603-82242662
A_24_P686965	3.8115	1.93036	3.8115	up	FALSE	Homo sapiens SH2 domain containing 5 (SH2D5), transcript variant 1, mRNA [NM_001103161]	400745	GO:0030054|GO:0045211|GO:0014069	21046321	chr1	21046262	-	hs|1p36.12	NM_001103161	SH2 domain containing 5	SH2D5	chr1:21046321-21046262	NM_001103161	Hs.591522
A_19_P00320641	3.80993	1.92977	3.80993	up	FALSE	Homo sapiens long intergenic non-protein coding RNA 1572 (LINC01572), long non-coding RNA [NR_126330]	101927957		72557305	chr16	72557246	-	hs|16q22.2	NR_126330	long intergenic non-protein coding RNA 1572	LINC01572	chr16:72557305-72557246	NR_126330
A_33_P3348011	3.8077	1.92892	3.8077	up	FALSE	Homo sapiens transducer of ERBB2, 2 pseudogene 1 (TOB2P1), non-coding RNA [NR_002936]	222699		28183182	chr6	28183123	-	hs|6p22.1	NR_002936	transducer of ERBB2, 2 pseudogene 1	TOB2P1	chr6:28183182-28183123	NR_002936	Hs.161441
A_23_P113793	3.80103	1.92639	3.80103	up	FALSE	Homo sapiens zinc finger, BED-type containing 2 (ZBED2), mRNA [NM_024508]	79413	GO:0003677|GO:0046872	111311904	chr3	111311845	-	hs|3q13.2	NM_024508	zinc finger, BED-type containing 2	ZBED2	chr3:111311904-111311845	NM_024508	Hs.136912
A_33_P3308585	3.79761	1.92509	3.79761	up	FALSE	Homo sapiens C1RL antisense RNA 1 (C1RL-AS1), long non-coding RNA [NR_026947]	283314		7264201	chr12	7264142	+	hs|12p13.31	NR_026947	C1RL antisense RNA 1	C1RL-AS1	chr12:7264142-7264201	NR_026947	Hs.744212
A_24_P248185	3.79709	1.9249	3.79709	up	FALSE	Homo sapiens PILR alpha associated neural protein (PIANP), transcript variant 1, mRNA [NM_153685]	196500	GO:0016323|GO:0005912|GO:0016021	6803073	chr12	6803014	-	hs|12p13.31	NM_153685	PILR alpha associated neural protein	PIANP	chr12:6803073-6803014	NM_153685	Hs.44067
A_33_P3415340	3.79584	1.92442	3.79584	up	FALSE	amyotrophic lateral sclerosis 2 (juvenile) [Source:HGNC Symbol;Acc:HGNC:443] [ENST00000410052]	57679	GO:0005515|GO:0071902|GO:0035022|GO:0032851|GO:0032855|GO:0042803|GO:0030425|GO:0032853|GO:0005829|GO:0030426|GO:0005085|GO:0016050|GO:0008104|GO:0051036|GO:0043197|GO:0001881|GO:0007528|GO:0045860|GO:0016197|GO:0007626|GO:0007032|GO:0001662|GO:0006979|GO:0005087|GO:0030676|GO:0017112|GO:0005813|GO:0017137|GO:0035249|GO:0014069|GO:0001726|GO:0031982|GO:0030027|GO:0043234|GO:0048812|GO:0043539|GO:…	202644787	chr2	202644728	-	hs|2q33.1	XM_006712654	amyotrophic lateral sclerosis 2 (juvenile)	ALS2	chr2:202644787-202644728	XM_006712654	Hs.672073
A_33_P3230269	3.79521	1.92418	3.79521	up	FALSE	Homo sapiens grainyhead-like 1 (Drosophila) (GRHL1), mRNA [NM_198182]	29841	GO:0003700|GO:0005794|GO:0006357|GO:0005634|GO:0007275|GO:0044281|GO:0000978|GO:0006351|GO:0043231|GO:0043565|GO:0001077|GO:0005737|GO:0045944|GO:0005654|GO:0044255	10142291	chr2	10142232	+	hs|2p25.1	NM_198182	grainyhead-like 1 (Drosophila)	GRHL1	chr2:10142232-10142291	NM_198182	Hs.418493
A_33_P3241984	3.78384	1.91985	3.78384	up	FALSE	Homo sapiens protein tyrosine phosphatase, non-receptor type 22 (lymphoid) (PTPN22), transcript variant 1, mRNA [NM_015967]	26191	GO:0005515|GO:0050855|GO:0048471|GO:0017124|GO:0050868|GO:0005634|GO:0050860|GO:0032817|GO:0035335|GO:0005737|GO:0006470|GO:0030217|GO:0045088|GO:0009898|GO:0019900|GO:0004725|GO:0035644	114356520	chr1	114356461	-	hs|1p13.2	NM_015967	protein tyrosine phosphatase, non-receptor type 22 (lymphoid)	PTPN22	chr1:114356520-114356461	NM_015967	Hs.535276
A_33_P3381410	3.77691	1.91721	3.77691	up	FALSE	Homo sapiens origin recognition complex, subunit 2 (ORC2), transcript variant 1, mRNA [NM_006190]	4999	GO:0000792|GO:0005515|GO:0000808|GO:0005886|GO:0005634|GO:0000122|GO:0003688|GO:0006260|GO:0000082|GO:0016020|GO:0006270|GO:0005654|GO:0005664|GO:0000278|GO:0000939	201822244	chr2	201822185	-	hs|2q33.1	NM_006190	origin recognition complex, subunit 2	ORC2	chr2:201822244-201822185	NM_006190	Hs.444870
A_23_P405707	3.77647	1.91704	3.77647	up	FALSE	BCL6 corepressor [Source:HGNC Symbol;Acc:HGNC:20893] [ENST00000615339]	54880	GO:0005515|GO:0031519|GO:0035518|GO:0000415|GO:0004842|GO:0044212|GO:0042826|GO:0003714|GO:0070171|GO:0005634|GO:0000122|GO:0030502|GO:0065001|GO:0006351|GO:0007507|GO:0031072|GO:0051572|GO:0042476|GO:0060021|GO:0045892|GO:0008134	39931331	chrX	39931272	-	hs|Xp11.4	BC128456	BCL6 corepressor	BCOR	chrX:39931331-39931272		Hs.659681
A_33_P3212432	3.77024	1.91465	3.77024	up	FALSE	T cell receptor beta variable 12-4 [Source:HGNC Symbol;Acc:HGNC:12186] [ENST00000617347]								X04925					Hs.449320
A_23_P62881	3.76542	1.91281	3.76542	up	FALSE	Homo sapiens SH3-domain GRB2-like (endophilin) interacting protein 1 (SGIP1), mRNA [NM_032291]	84251	GO:0005515|GO:0008017|GO:0017124|GO:0005886|GO:0030122|GO:0097320|GO:0030136|GO:0002021|GO:0006897|GO:2000253|GO:0005737|GO:0005905|GO:0005543|GO:0048260|GO:2000507	67210158	chr1	67210099	+	hs|1p31.3	NM_032291	SH3-domain GRB2-like (endophilin) interacting protein 1	SGIP1	chr1:67210099-67210158	NM_032291	Hs.132121
A_19_P00324238	3.75047	1.90707	3.75047	up	FALSE				129611501	chr3	129611442	-	hs|3q22.1				chr3:129611501-129611442
A_24_P178631	3.73183	1.89988	3.73183	up	FALSE	Homo sapiens cDNA FLJ14761 fis, clone NT2RP3003302. [AK027667]			45282	chr17_gl000205_random	45223	+		AK027667			chr17_gl000205_random:45223-45282
A_23_P213319	3.73039	1.89932	3.73039	up	FALSE	Homo sapiens ADAM metallopeptidase with thrombospondin type 1 motif, 6 (ADAMTS6), mRNA [NM_197941]	11174	GO:0006508|GO:0005578|GO:0008270|GO:0004222|GO:0008237	64444890	chr5	64444831	-	hs|5q12.3	NM_197941	ADAM metallopeptidase with thrombospondin type 1 motif, 6	ADAMTS6	chr5:64444890-64444831	NM_197941	Hs.482291
A_23_P18017	3.72918	1.89886	3.72918	up	FALSE	Homo sapiens carboxypeptidase A3 (mast cell) (CPA3), mRNA [NM_001870]	1359	GO:0030133|GO:0002003|GO:0006508|GO:0008270|GO:0005576|GO:0030141|GO:0044267|GO:0004181	148614524	chr3	148614465	+	hs|3q24	NM_001870	carboxypeptidase A3 (mast cell)	CPA3	chr3:148614465-148614524	NM_001870	Hs.646
A_23_P130158	3.72571	1.89751	3.72571	up	FALSE	Homo sapiens wingless-type MMTV integration site family, member 3 (WNT3), mRNA [NM_030753]	7473	GO:0005515|GO:0060064|GO:0005886|GO:0071300|GO:0048843|GO:0044339|GO:0044338|GO:0005615|GO:0009950|GO:0005109|GO:0009948|GO:0007411|GO:0030182|GO:0060070|GO:0048018|GO:0001707|GO:0007276|GO:0005796|GO:0061180|GO:0019904|GO:0005578|GO:0005576|GO:0010628|GO:0000902|GO:0048697|GO:0045165|GO:0060323|GO:0035116|GO:0060174|GO:0005788|GO:0035115	44841763	chr17	44841704	-	hs|17q21.31	NM_030753	wingless-type MMTV integration site family, member 3	WNT3	chr17:44841763-44841704	NM_030753	Hs.445884
A_23_P25069	3.72435	1.89699	3.72435	up	FALSE		144203	GO:0010951|GO:0004867|GO:0005615	31267800	chr12	31267369	-	hs|12p11.21	XR_424313	ovostatin 2	OVOS2	chr12:31267800-31267369	XR_424313	Hs.524331
A_32_P59302	3.72065	1.89556	3.72065	up	FALSE	Homo sapiens human immunodeficiency virus type I enhancer binding protein 3 (HIVEP3), transcript variant 1, mRNA [NM_024503]	59269	GO:0005737|GO:0005634|GO:0045893|GO:0035914|GO:0003677|GO:0046872|GO:0006351	41972662	chr1	41972603	-	hs|1p34.2	NM_024503	human immunodeficiency virus type I enhancer binding protein 3	HIVEP3	chr1:41972662-41972603	NM_024503	Hs.403972
A_23_P334751	3.72038	1.89545	3.72038	up	FALSE	Homo sapiens beta-1,3-N-acetylgalactosaminyltransferase 2 (B3GALNT2), transcript variant 1, mRNA [NM_152490]	148789	GO:0008375|GO:0006493|GO:0000139|GO:0005783|GO:0006486|GO:0016021|GO:0008378|GO:0008376	235613554	chr1	235613495	-	hs|1q42.3	NM_152490	beta-1,3-N-acetylgalactosaminyltransferase 2	B3GALNT2	chr1:235613554-235613495	NM_152490	Hs.498143
A_19_P00320729	3.72035	1.89544	3.72035	up	FALSE	chromodomain protein, Y-like 2 [Source:HGNC Symbol;Acc:HGNC:23030] [ENST00000570137]	124359	GO:0005515|GO:0008152|GO:0005634|GO:0035064|GO:0003824	80631953	chr16	80631894	-	hs|16q23.2	AK023660	chromodomain protein, Y-like 2	CDYL2	chr16:80631953-80631894		Hs.60257
A_33_P3354414	3.70842	1.89081	3.70842	up	FALSE	Homo sapiens aldehyde oxidase 1 (AOX1), mRNA [NM_001159]	316	GO:0008762|GO:0005506|GO:0051537|GO:0004854|GO:0072593|GO:0050660|GO:0042816|GO:0006767|GO:0009055|GO:0044281|GO:0005829|GO:0004031|GO:0043546|GO:0005737|GO:0051287|GO:0006954|GO:0006766|GO:0070062|GO:0055114	201534464	chr2	201534405	+	hs|2q33.1	NM_001159	aldehyde oxidase 1	AOX1	chr2:201534405-201534464	NM_001159	Hs.406238
A_19_P00803025	3.70589	1.88982	3.70589	up	FALSE				21506429	chr9	21506370	-	hs|9p21.3				chr9:021506429-021506370
A_23_P218858	3.69956	1.88736	3.69956	up	FALSE	Homo sapiens ABI family, member 3 (NESH) binding protein (ABI3BP), mRNA [NM_015429]	25890	GO:0031012|GO:0030198|GO:0010811|GO:0005518|GO:0005614|GO:0008201|GO:0005615	100468645	chr3	100468586	-	hs|3q12.2	NM_015429	ABI family, member 3 (NESH) binding protein	ABI3BP	chr3:100468645-100468586	NM_015429	Hs.477015
A_33_P3679941	3.69289	1.88475	3.69289	up	FALSE	Homo sapiens cDNA FLJ33542 fis, clone BRAMY2007753. [AK090861]			108525629	chr13	108525570	+	hs|13q33.3	AK090861			chr13:108525570-108525629		Hs.148675
A_23_P171077	3.68536	1.88181	3.68536	up	FALSE	Homo sapiens emopamil binding protein (sterol isomerase) (EBP), mRNA [NM_006579]	10682	GO:0030097|GO:0004769|GO:0006695|GO:0000247|GO:0005783|GO:0044281|GO:0047750|GO:0007165|GO:0001501|GO:0005887|GO:0006855|GO:0005789|GO:0015238|GO:0004888|GO:0008203	48387001	chrX	48386942	+	hs|Xp11.23	NM_006579	emopamil binding protein (sterol isomerase)	EBP	chrX:48386942-48387001	NM_006579	Hs.30619
A_23_P126103	3.66772	1.87488	3.66772	up	FALSE	Homo sapiens cystathionine gamma-lyase (CTH), transcript variant 1, mRNA [NM_001902]	1491	GO:0005515|GO:0019344|GO:0005516|GO:0070814|GO:0019346|GO:2001234|GO:0006534|GO:0005634|GO:0044540|GO:0044281|GO:0005829|GO:0030968|GO:0018272|GO:0034641|GO:0005737|GO:0051092|GO:0051289|GO:0004123|GO:0043123|GO:0070062|GO:0016846|GO:0047982|GO:0080146|GO:0000096|GO:0000098|GO:0030170|GO:0044524|GO:0005654	70905100	chr1	70905041	+	hs|1p31.1	NM_001902	cystathionine gamma-lyase	CTH	chr1:70905041-70905100	NM_001902	Hs.19904
A_23_P62932	3.66505	1.87383	3.66505	up	FALSE	Homo sapiens ATPase, Na+/K+ transporting, beta 1 polypeptide (ATP1B1), mRNA [NM_001677]	481	GO:0010468|GO:0005515|GO:0005886|GO:0006883|GO:0050900|GO:0060048|GO:0016323|GO:0016324|GO:0086009|GO:0034220|GO:0014704|GO:0051117|GO:0007155|GO:0070062|GO:0005391|GO:0001666|GO:0030007|GO:0006874|GO:0010882|GO:0050821|GO:0010107|GO:0032781|GO:0086064|GO:0005890|GO:0072659|GO:0055085|GO:0031982|GO:0042383|GO:0007596|GO:0005901|GO:0086013|GO:0023026|GO:0055119|GO:0001671	169101936	chr1	169101877	+	hs|1q24.2	NM_001677	ATPase, Na+/K+ transporting, beta 1 polypeptide	ATP1B1	chr1:169101877-169101936	NM_001677	Hs.291196
A_19_P00810729	3.66352	1.87323	3.66352	up	FALSE				77297863	chr7	77297804	+	hs|7q11.23				chr7:077297804-077297863
A_23_P216094	3.66168	1.87251	3.66168	up	FALSE	Homo sapiens aspartate beta-hydroxylase (ASPH), transcript variant 1, mRNA [NM_004318]	444	GO:0005515|GO:0007389|GO:0005513|GO:0008285|GO:0005886|GO:0042264|GO:0005783|GO:0010524|GO:0004597|GO:0030176|GO:0097202|GO:0060316|GO:0014701|GO:0010649|GO:0032237|GO:0006936|GO:0031647|GO:0010880|GO:0060314|GO:0071277|GO:0060021|GO:0033198|GO:0008307|GO:0035108|GO:0032541|GO:0031585|GO:0005509|GO:0033018|GO:0009055|GO:0010881|GO:0033017|GO:0090316|GO:0034704|GO:0045862|GO:0044325|GO:0060325|GO:…	62460683	chr8	62438666	-	hs|8q12.3	NM_004318	aspartate beta-hydroxylase	ASPH	chr8:62460683-62438666	NM_004318	Hs.332422
A_23_P132027	3.63627	1.86246	3.63627	up	FALSE	Homo sapiens sperm associated antigen 4 (SPAG4), mRNA [NM_003116]	6676	GO:0005737|GO:0031514|GO:0005198|GO:0006998|GO:0090286|GO:0016021|GO:0007283|GO:0005635|GO:0005856	34208649	chr20	34207653	+	hs|20q11.22	NM_003116	sperm associated antigen 4	SPAG4	chr20:34207653-34208649	NM_003116	Hs.123159
A_23_P58328	3.62897	1.85956	3.62897	up	FALSE	Homo sapiens annexin A10 (ANXA10), mRNA [NM_007193]	11199	GO:0005739|GO:0005544|GO:0005509	169108623	chr4	169108564	+	hs|4q32.3	NM_007193	annexin A10	ANXA10	chr4:169108564-169108623	NM_007193	Hs.188401
A_23_P337270	3.62475	1.85788	3.62475	up	FALSE	NIMA-related kinase 10 [Source:HGNC Symbol;Acc:HGNC:18592] [ENST00000383771]	152110	GO:0004672|GO:0043406|GO:0004674|GO:0006468|GO:0070372|GO:0005524|GO:0046872|GO:0031954	27152608	chr3	27152549	-	hs|3p24.1	XM_006712997	NIMA-related kinase 10	NEK10	chr3:27152608-27152549	XM_006712997	Hs.506115
A_32_P24376	3.62204	1.8568	3.62204	up	FALSE	Homo sapiens keratin associated protein 2-3 (KRTAP2-3), mRNA [NM_001165252]	730755	GO:0045095	39215637	chr17	39215578	-	hs|17q21.2	NM_001165252	keratin associated protein 2-3	KRTAP2-3	chr17:39215637-39215578	NM_001165252	Hs.406714
A_23_P120316	3.61236	1.85294	3.61236	up	FALSE	Homo sapiens methylenetetrahydrofolate dehydrogenase (NADP+ dependent) 2, methenyltetrahydrofolate cyclohydrolase (MTHFD2), transcript variant 1, mRNA [NM_006636]	10797	GO:0000287|GO:0004329|GO:0004477|GO:0005615|GO:0005829|GO:0005739|GO:0004488|GO:0004487|GO:0042301|GO:0046653|GO:0009396|GO:0006730|GO:0055114	74442044	chr2	74441985	+	hs|2p13.1	NM_006636	methylenetetrahydrofolate dehydrogenase (NADP+ dependent) 2, methenyltetrahydrofolate cyclohydrolase	MTHFD2	chr2:74441985-74442044	NM_006636	Hs.469030
A_33_P3404480	3.61232	1.85292	3.61232	up	FALSE	Homo sapiens membrane protein, palmitoylated 4 (MAGUK p55 subfamily member 4) (MPP4), mRNA [NM_033066]	58538	GO:0042734|GO:0005737|GO:0035418|GO:0005654|GO:0043231	202510065	chr2	202510006	-	hs|2q33.1	NM_033066	membrane protein, palmitoylated 4 (MAGUK p55 subfamily member 4)	MPP4	chr2:202510065-202510006	NM_033066	Hs.63085
A_19_P00800557	3.6066	1.85064	3.6066	up	FALSE				33870245	chr1	33870186	-	hs|1p35.1				chr1:033870245-033870186
A_23_P200310	3.60505	1.85002	3.60505	up	FALSE	Homo sapiens DEP domain containing 1 (DEPDC1), transcript variant 2, mRNA [NM_017779]	55635	GO:0043547|GO:0035556|GO:0005515|GO:0017053|GO:0005654|GO:0005634|GO:0045892|GO:0006351|GO:0005096	68939848	chr1	68939814	-	hs|1p31.2	NM_017779	DEP domain containing 1	DEPDC1	chr1:68939848-68939814	NM_017779	Hs.445098
A_33_P3211238	3.60228	1.84891	3.60228	up	FALSE	Homo sapiens von Willebrand factor C and EGF domains (VWCE), mRNA [NM_152718]	220001	GO:0008284|GO:0005509|GO:0005576|GO:0009966	61026206	chr11	61026147	-	hs|11q12.2	NM_152718	von Willebrand factor C and EGF domains	VWCE	chr11:61026206-61026147	NM_152718	Hs.60640
A_33_P3309607	3.59925	1.8477	3.59925	up	FALSE	shugoshin-like 2 (S. pombe) [Source:HGNC Symbol;Acc:HGNC:30812] [ENST00000409203]	151246	GO:0005515|GO:0030892|GO:0000777|GO:0005654|GO:0051754|GO:0000278|GO:0000775|GO:0051301|GO:0005829	201434773	chr2	201434714	+	hs|2q33.1	BC048349	shugoshin-like 2 (S. pombe)	SGOL2	chr2:201434714-201434773		Hs.655182
A_33_P3278684	3.59763	1.84705	3.59763	up	FALSE				201869115	chr1	201869056	+	hs|1q32.1				chr1:201869056-201869115
A_23_P7361	3.59584	1.84633	3.59584	up	FALSE	Homo sapiens ELOVL fatty acid elongase 6 (ELOVL6), transcript variant 1, mRNA [NM_024090]	79071	GO:0005515|GO:0016747|GO:0005783|GO:0042759|GO:0019367|GO:0019432|GO:0005789|GO:0030176|GO:0044281|GO:0035338|GO:0044255	110971230	chr4	110971171	-	hs|4q25	NM_024090	ELOVL fatty acid elongase 6	ELOVL6	chr4:110971230-110971171	NM_024090	Hs.412939
A_33_P3308481	3.58086	1.84031	3.58086	up	FALSE	Homo sapiens hydatidiform mole associated and imprinted (non-protein coding) (HYMAI), long non-coding RNA [NR_002768]	57061		144324233	chr6	144324174	-	hs|6q24.2	NR_002768	hydatidiform mole associated and imprinted (non-protein coding)	HYMAI	chr6:144324233-144324174	NR_002768	Hs.657760
A_24_P142118	3.58028	1.84007	3.58028	up	FALSE	Homo sapiens thrombospondin 1 (THBS1), mRNA [NM_003246]	7057	GO:0005515|GO:0006986|GO:0034976|GO:0003417|GO:0005615|GO:0032914|GO:0034605|GO:0001948|GO:0010763|GO:0006493|GO:0030198|GO:0032026|GO:0030335|GO:0009986|GO:0017134|GO:0005509|GO:0030169|GO:0030168|GO:0010748|GO:0010595|GO:0010751|GO:0010596|GO:0005178|GO:0010754|GO:0032570|GO:0001786|GO:0010759|GO:0005788|GO:0010757|GO:0009897|GO:0001953|GO:0005783|GO:0010811|GO:0002040|GO:0036066|GO:0000187|GO:…	39888890	chr15	39888831	+	hs|15q14	NM_003246	thrombospondin 1	THBS1	chr15:39888831-39888890	NM_003246	Hs.164226
A_23_P56505	3.57451	1.83775	3.57451	up	FALSE	Homo sapiens integrin, alpha 4 (antigen CD49D, alpha 4 subunit of VLA-4 receptor) (ITGA4), mRNA [NM_000885]	3676	GO:0005515|GO:0060710|GO:0005886|GO:0050900|GO:0035987|GO:0050901|GO:0046872|GO:0007507|GO:0034669|GO:0005911|GO:0030198|GO:0030183|GO:0007159|GO:0034446|GO:0034113|GO:0001968|GO:0050839|GO:0007157|GO:0070062|GO:0003366|GO:0090074|GO:0009986|GO:0072678|GO:0007160|GO:0016020|GO:0007596|GO:0007229|GO:0001974|GO:0060324|GO:0050776|GO:0043113|GO:0005925|GO:0009897	182399659	chr2	182399600	+	hs|2q31.3	NM_000885	integrin, alpha 4 (antigen CD49D, alpha 4 subunit of VLA-4 receptor)	ITGA4	chr2:182399600-182399659	NM_000885	Hs.440955
A_33_P3789693	3.57157	1.83656	3.57157	up	FALSE	Homo sapiens hypothetical MGC24103, mRNA (cDNA clone MGC:24103 IMAGE:4613905), complete cds. [BC020879]	158295		16526545	chr9	16526486	-	hs|9p22.3	BC020879	uncharacterized MGC24103	MGC24103	chr9:16526545-16526486		Hs.664877
A_23_P61466	3.56979	1.83584	3.56979	up	FALSE	Homo sapiens CD163 molecule-like 1 (CD163L1), transcript variant 2, mRNA [NM_174941]	283316	GO:0005886|GO:0005576|GO:0016021|GO:0006898|GO:0005044	7521549	chr12	7520755	-	hs|12p13.31	NM_174941	CD163 molecule-like 1	CD163L1	chr12:7521549-7520755	NM_174941	Hs.631727
A_33_P3221458	3.56934	1.83566	3.56934	up	FALSE	Homo sapiens zinc finger protein 204, pseudogene (ZNF204P), transcript variant 1, non-coding RNA [NR_002722]	7754		27325667	chr6	27325608	-	hs|6p22.1	NR_002722	zinc finger protein 204, pseudogene	ZNF204P	chr6:27325667-27325608	NR_002722	Hs.8198
A_23_P100127	3.55419	1.82952	3.55419	up	FALSE	Homo sapiens cancer susceptibility candidate 5 (CASC5), transcript variant 1, mRNA [NM_170589]	57082	GO:0005515|GO:0001675|GO:0001669|GO:0034501|GO:0006334|GO:0005634|GO:0005829|GO:0034080|GO:0005737|GO:0007067|GO:0010923|GO:0071173|GO:0000777|GO:0005654|GO:0000278|GO:0008608|GO:0070062|GO:0051301	40917584	chr15	40917525	+	hs|15q15.1	NM_170589	cancer susceptibility candidate 5	CASC5	chr15:40917525-40917584	NM_170589	Hs.181855
A_23_P416112	3.55098	1.82822	3.55098	up	FALSE	Homo sapiens ring finger protein 168, E3 ubiquitin protein ligase (RNF168), mRNA [NM_152617]	165918	GO:0005515|GO:0006511|GO:0035518|GO:0043130|GO:0004842|GO:0016567|GO:0016874|GO:0000151|GO:0005634|GO:0045739|GO:0006302|GO:0042393|GO:0005737|GO:0070534|GO:0070535|GO:0010212|GO:0034244|GO:0070530|GO:0045190|GO:0035861|GO:0031491|GO:0006974|GO:0003682|GO:0008270|GO:0005654	196198755	chr3	196198696	-	hs|3q29	NM_152617	ring finger protein 168, E3 ubiquitin protein ligase	RNF168	chr3:196198755-196198696	NM_152617	Hs.250648
A_23_P78037	3.54794	1.82698	3.54794	up	FALSE	Homo sapiens chemokine (C-C motif) ligand 7 (CCL7), mRNA [NM_006273]	6354	GO:0008009|GO:0030335|GO:0008360|GO:0006874|GO:0007267|GO:0005576|GO:0005615|GO:0002548|GO:0031726|GO:0007165|GO:0071361|GO:0006955|GO:0006954|GO:0006935|GO:0031727|GO:0007010|GO:0048245|GO:0010332|GO:0008201|GO:2000503	32598859	chr17	32598800	+	hs|17q12	NM_006273	chemokine (C-C motif) ligand 7	CCL7	chr17:32598800-32598859	NM_006273	Hs.251526
A_23_P468	3.54405	1.8254	3.54405	up	FALSE	Homo sapiens coiled-coil domain containing 181 (CCDC181), transcript variant 2, mRNA [NM_021179]	57821	GO:0005654	169390697	chr1	169390638	-	hs|1q24.2	NM_021179	coiled-coil domain containing 181	CCDC181	chr1:169390697-169390638	NM_021179	Hs.567557
A_23_P46725	3.53619	1.8222	3.53619	up	FALSE	Homo sapiens enhancer of polycomb homolog 1 (Drosophila) (EPC1), transcript variant 1, mRNA [NM_025209]	80314	GO:0031965|GO:0006325|GO:0005634|GO:0000122|GO:0006351|GO:0032777|GO:0043967|GO:0045944|GO:0043968|GO:0045814|GO:0035267|GO:0005654|GO:0045893|GO:0045892|GO:0004402|GO:0040008	32557968	chr10	32557909	-	hs|10p11.22	NM_025209	enhancer of polycomb homolog 1 (Drosophila)	EPC1	chr10:32557968-32557909	NM_025209	Hs.167805
A_33_P3228977	3.53149	1.82028	3.53149	up	FALSE	ubiquitously transcribed tetratricopeptide repeat containing, Y-linked [Source:HGNC Symbol;Acc:HGNC:12638] [ENST00000382893]	7404	GO:0010468|GO:0071557|GO:0051213|GO:0005634|GO:0046872|GO:0071558|GO:0055114	15508466	chrY	15508407	-	hs|Yq11.221	BC012581	ubiquitously transcribed tetratricopeptide repeat containing, Y-linked	UTY	chrY:15508466-15508407		Hs.115277
A_23_P166336	3.52949	1.81946	3.52949	up	FALSE	Homo sapiens transmembrane protein 191A (pseudogene) (TMEM191A), non-coding RNA [NR_026815]	84222	GO:0016021	21058884	chr22	21058825	+	hs|22q11.21	NR_026815	transmembrane protein 191A (pseudogene)	TMEM191A	chr22:21058825-21058884	NR_026815	Hs.546454
A_24_P36944	3.52594	1.81801	3.52594	up	FALSE	Homo sapiens centrosomal protein 170kDa (CEP170), transcript variant alpha, mRNA [NM_014812]	9859	GO:0005515|GO:0031965|GO:0005813|GO:0005737|GO:0005814|GO:0005874|GO:0005819	243289868	chr1	243289809	-	hs|1q43	NM_014812	centrosomal protein 170kDa	CEP170	chr1:243289868-243289809	NM_014812	Hs.533635
A_24_P7143	3.52573	1.81792	3.52573	up	FALSE	Homo sapiens myosin IB (MYO1B), transcript variant 2, mRNA [NM_012223]	4430	GO:0030048|GO:0005516|GO:0048471|GO:0005886|GO:0005884|GO:0005547|GO:0006892|GO:0005546|GO:0030175|GO:0016459|GO:0032588|GO:0005524|GO:0071944|GO:0005903|GO:0000146|GO:0005737|GO:0051015|GO:0008152|GO:0007015|GO:0051017|GO:0010008|GO:0005769|GO:0070062	192194661	chr2	192160894	+	hs|2q32.3	NM_012223	myosin IB	MYO1B	chr2:192160894-192194661	NM_012223	Hs.439620
A_33_P3282634	3.51912	1.81521	3.51912	up	FALSE	Homo sapiens aldehyde dehydrogenase 1 family, member L2 (ALDH1L2), transcript variant 1, mRNA [NM_001034173]	160428	GO:0005739|GO:0016155|GO:0009058|GO:0008168|GO:0004029|GO:0016742|GO:0032259|GO:0006730|GO:0070062|GO:0055114|GO:0009258	105420399	chr12	105420340	-	hs|12q23.3	NM_001034173	aldehyde dehydrogenase 1 family, member L2	ALDH1L2	chr12:105420399-105420340	NM_001034173	Hs.42572
A_24_P729905	3.51038	1.81163	3.51038	up	FALSE	Homo sapiens ArfGAP with GTPase domain, ankyrin repeat and PH domain 9 (AGAP9), mRNA [NM_001190810]	642517	GO:0043547|GO:0008060|GO:0032312|GO:0008270	48216493	chr10	48216434	+	hs|10q11.22	NM_001190810	ArfGAP with GTPase domain, ankyrin repeat and PH domain 9	AGAP9	chr10:48216434-48216493	NM_001190810	Hs.645346
A_23_P321452	3.50929	1.81118	3.50929	up	FALSE	Homo sapiens PDZ domain containing 8 (PDZD8), mRNA [NM_173791]	118987	GO:0035556|GO:0016020|GO:0022604|GO:0007010|GO:0016032|GO:0046872	119042996	chr10	119042937	-	hs|10q25.3	NM_173791	PDZ domain containing 8	PDZD8	chr10:119042996-119042937	NM_173791	Hs.501149
A_24_P96780	3.50708	1.81027	3.50708	up	FALSE	Homo sapiens centromere protein F, 350/400kDa (CENPF), mRNA [NM_016343]	1063	GO:0005515|GO:0007094|GO:0048471|GO:0008283|GO:0005634|GO:0005635|GO:0015031|GO:0042803|GO:0030154|GO:0016363|GO:0005829|GO:0005737|GO:0051382|GO:0007059|GO:0000086|GO:0051726|GO:0016202|GO:0000785|GO:0051310|GO:0042493|GO:0010389|GO:0005819|GO:0030496|GO:0008022|GO:0000940|GO:0000922|GO:0007067|GO:0045502|GO:0007517|GO:0071897|GO:0003682|GO:0000776|GO:0005654|GO:0045120|GO:0000278|GO:0045892|GO:…	214826298	chr1	214826239	+	hs|1q41	NM_016343	centromere protein F, 350/400kDa	CENPF	chr1:214826239-214826298	NM_016343	Hs.497741
A_24_P187799	3.50551	1.80963	3.50551	up	FALSE	Homo sapiens cadherin-like and PC-esterase domain containing 1 (CPED1), transcript variant 1, mRNA [NM_024913]	79974	GO:0005783	120768526	chr7	120768467	+	hs|7q31.31	NM_024913	cadherin-like and PC-esterase domain containing 1	CPED1	chr7:120768467-120768526	NM_024913	Hs.189652
A_23_P81369	3.50519	1.80949	3.50519	up	FALSE	Homo sapiens ADAM metallopeptidase domain 19 (ADAM19), mRNA [NM_033274]	8728	GO:0007507|GO:0017124|GO:0008270|GO:0016021|GO:0006509|GO:0004222	156917323	chr5	156916141	-	hs|5q33.3	NM_033274	ADAM metallopeptidase domain 19	ADAM19	chr5:156917323-156916141	NM_033274	Hs.483944
A_23_P371076	3.50453	1.80922	3.50453	up	FALSE	Kruppel-like factor 12 [Source:HGNC Symbol;Acc:HGNC:6346] [ENST00000472022]	11278	GO:0003700|GO:0000977|GO:0006357|GO:0045944|GO:0003714|GO:0005634|GO:0000122|GO:0003677|GO:0001227|GO:0046872|GO:0006351	74387119	chr13	74387060	-	hs|13q22.1	AF113122	Kruppel-like factor 12	KLF12	chr13:74387119-74387060		Hs.373857
A_32_P203528	3.50133	1.8079	3.50133	up	FALSE	Homo sapiens synaptonemal complex central element protein 2 (SYCE2), mRNA [NM_001105578]	256126	GO:0000801|GO:0007130|GO:0051301	13010097	chr19	13010038	-	hs|19p13.2	NM_001105578	synaptonemal complex central element protein 2	SYCE2	chr19:13010097-13010038	NM_001105578	Hs.655173
A_24_P941708	3.49502	1.8053	3.49502	up	FALSE	Homo sapiens RUN and FYVE domain containing 2 (RUFY2), transcript variant 2, mRNA [NM_001042417]	55680	GO:0005634|GO:0046872	70137124	chr10	70137065	-	hs|10q21.3	NM_001042417	RUN and FYVE domain containing 2	RUFY2	chr10:70137124-70137065	NM_001042417	Hs.653144
A_33_P3240043	3.492	1.80406	3.492	up	FALSE	LNCipedia lincRNA (lnc-AC005323.1.1-1), lincRNA [lnc-AC005323.1.1-1:1]			10441173	chr17	10441114	+	hs|17p13.1		lnc-AC005323.1.1-1:1	lnc-AC005323.1.1-1	chr17:10441114-10441173
A_23_P47682	3.48708	1.80202	3.48708	up	FALSE	Homo sapiens nuclear receptor interacting protein 3 (NRIP3), mRNA [NM_020645]	56675	GO:0006508|GO:0004190	9004858	chr11	9004799	-	hs|11p15.4	NM_020645	nuclear receptor interacting protein 3	NRIP3	chr11:9004858-9004799	NM_020645	Hs.523467
A_19_P00332086	3.48569	1.80144	3.48569	up	FALSE				173979904	chr1	173979845	-	hs|1q25.1				chr1:173979904-173979845
A_33_P3281191	3.47915	1.79873	3.47915	up	FALSE	Homo sapiens nidogen 1 (NID1), mRNA [NM_002508]	4811	GO:0005509|GO:0005518|GO:0010811|GO:0005605|GO:0043394|GO:0005576|GO:0032836|GO:0071944|GO:0005604|GO:0031012|GO:0007160|GO:0022617|GO:0030198|GO:0043237|GO:0043236|GO:0071711|GO:0070062	236139213	chr1	236139154	-	hs|1q42.3	NM_002508	nidogen 1	NID1	chr1:236139213-236139154	NM_002508	Hs.356624
A_24_P68222	3.47843	1.79844	3.47843	up	FALSE	Homo sapiens CD99 molecule pseudogene 1 (CD99P1), transcript variant 2, non-coding RNA [NR_033381]	401577		2556145	chrX	2556086	+	hs|Xp22.33	NR_033381	CD99 molecule pseudogene 1	CD99P1	chrX:2556086-2556145	NR_033381	Hs.444541
A_32_P44394	3.4777	1.79813	3.4777	up	FALSE	Homo sapiens absent in melanoma 2 (AIM2), mRNA [NM_004833]	9447	GO:0005515|GO:2001056|GO:0035458|GO:0032731|GO:0005634|GO:0002218|GO:0035872|GO:0005829|GO:0042802|GO:0006955|GO:0005737|GO:0006954|GO:0003690|GO:0051092|GO:0050718|GO:0032461|GO:0050702|GO:0006915|GO:0032088|GO:0035690|GO:0033209|GO:0070269|GO:0002230|GO:0045087|GO:0097169	159033365	chr1	159033306	-	hs|1q23.1	NM_004833	absent in melanoma 2	AIM2	chr1:159033365-159033306	NM_004833	Hs.733411
A_33_P3302957	3.47238	1.79592	3.47238	up	FALSE	Homo sapiens pleckstrin homology domain containing, family G (with RhoGef domain) member 4 (PLEKHG4), transcript variant 3, mRNA [NM_001129728]	25894	GO:0032321|GO:0005089	67322925	chr16	67322866	+	hs|16q22.1	NM_001129728	pleckstrin homology domain containing, family G (with RhoGef domain) member 4	PLEKHG4	chr16:67322866-67322925	NM_001129728	Hs.188781
A_33_P3302736	3.46754	1.79391	3.46754	up	FALSE	Homo sapiens zinc finger and SCAN domain containing 30 (ZSCAN30), transcript variant 1, mRNA [NM_001166012]	100101467	GO:0006355|GO:0003700|GO:0005634|GO:0003677|GO:0046872|GO:0006351	32833482	chr18	32833423	-	hs|18q12.2	NM_001166012	zinc finger and SCAN domain containing 30	ZSCAN30	chr18:32833482-32833423	NM_001166012	Hs.619840
A_23_P70398	3.46408	1.79247	3.46408	up	FALSE	Homo sapiens vascular endothelial growth factor A (VEGFA), transcript variant 6, mRNA [NM_001025370]	7422	GO:0005515|GO:0008360|GO:0038033|GO:0005615|GO:0038084|GO:0030335|GO:0009986|GO:0030168|GO:0000122|GO:0005161|GO:0042056|GO:0005125|GO:0001701|GO:0031077|GO:0002575|GO:0010595|GO:0038091|GO:0040007|GO:0005172|GO:0008083|GO:0030949|GO:0035924|GO:0008284|GO:0035767|GO:0030324|GO:0002042|GO:0003169|GO:0032147|GO:0033138|GO:0001541|GO:0005737|GO:0031334|GO:0030855|GO:0030225|GO:0031093|GO:0030224|GO:…	43746634	chr6	43746223	+	hs|6p21.1	NM_001025370	vascular endothelial growth factor A	VEGFA	chr6:43746223-43746634	NM_001025370	Hs.73793
A_32_P86763	3.46298	1.79202	3.46298	up	FALSE	Homo sapiens transglutaminase 2 (TGM2), transcript variant 1, mRNA [NM_004613]	7052	GO:0005515|GO:0043065|GO:0005886|GO:0019904|GO:0043277|GO:0005525|GO:0048661|GO:0046872|GO:0045785|GO:0005829|GO:0005739|GO:0051561|GO:0001974|GO:0051482|GO:0003810|GO:0050729|GO:0051260|GO:0018153|GO:0060662|GO:0043123|GO:0005925|GO:0032471|GO:0070062|GO:0060445	36757912	chr20	36757853	-	hs|20q11.23	NM_004613	transglutaminase 2	TGM2	chr20:36757912-36757853	NM_004613	Hs.517033
A_24_P88763	3.46063	1.79104	3.46063	up	FALSE	Homo sapiens lysyl oxidase-like 3 (LOXL3), transcript variant 1, mRNA [NM_032603]	84695	GO:0005515|GO:0005507|GO:0004720|GO:0005576|GO:0005634|GO:0001837|GO:0005615|GO:0006898|GO:0005737|GO:0016020|GO:0045892|GO:0005044|GO:0055114	74760422	chr2	74760363	-	hs|2p13.1	NM_032603	lysyl oxidase-like 3	LOXL3	chr2:74760422-74760363	NM_032603	Hs.469045
A_19_P00808348	3.45917	1.79043	3.45917	up	FALSE		101927151		28289163	chr19	28289104	+	hs|19q11		uncharacterized LOC101927151	LOC101927151	chr19:28289104-28289163
A_19_P00321968	3.45591	1.78907	3.45591	up	FALSE	Q300Z0_STRSU (Q300Z0) Sodium:dicarboxylate symporter, partial (6%) [THC2656276]			35830199	chr22	35830140	+	hs|22q12.3				chr22:035830140-035830199
A_24_P940275	3.45587	1.78905	3.45587	up	FALSE	Homo sapiens FERM and PDZ domain containing 4 (FRMPD4), mRNA [NM_014728]	9758	GO:0005515|GO:0043197|GO:0051835|GO:0005546|GO:0005856	12740018	chrX	12739959	+	hs|Xp22.2	NM_014728	FERM and PDZ domain containing 4	FRMPD4	chrX:12739959-12740018	NM_014728	Hs.657507
A_24_P384569	3.45519	1.78877	3.45519	up	FALSE	Homo sapiens EWS RNA-binding protein 1 (EWSR1), transcript variant 5, mRNA [NM_001163287]	2130	GO:0005515|GO:0005516|GO:0006355|GO:0005886|GO:0003723|GO:0005730|GO:0005634|GO:0006351|GO:0042802|GO:0005737|GO:0000166|GO:0005654|GO:0008270	29686480	chr22	29686421	+	hs|22q12.2	NM_001163287	EWS RNA-binding protein 1	EWSR1	chr22:29686421-29686480	NM_001163287	Hs.374477
A_33_P3722568	3.45372	1.78815	3.45372	up	FALSE	Homo sapiens long intergenic non-protein coding RNA 685 (LINC00685), transcript variant 1, long non-coding RNA [NR_027232]	283981		281801	chrX	281742	+	hs|Xp22.33	NR_027232	long intergenic non-protein coding RNA 685	LINC00685	chrX:281742-281801	NR_027232	Hs.575741
A_23_P154065	3.44645	1.78511	3.44645	up	FALSE	Homo sapiens tubulin, alpha 4a (TUBA4A), transcript variant 1, mRNA [NM_006000]	7277	GO:0005515|GO:0051258|GO:0006996|GO:0005874|GO:0003924|GO:0030168|GO:0005576|GO:0005525|GO:0005829|GO:0006184|GO:0007596|GO:0006457|GO:0000086|GO:0002576|GO:0005200|GO:0051084|GO:0007017|GO:0000278|GO:0044267|GO:0070062	220115129	chr2	220115070	-	hs|2q35	NM_006000	tubulin, alpha 4a	TUBA4A	chr2:220115129-220115070	NM_006000	Hs.75318
A_23_P171296	3.44629	1.78504	3.44629	up	FALSE	Homo sapiens membrane protein, palmitoylated 1, 55kDa (MPP1), transcript variant 1, mRNA [NM_002436]	4354	GO:0005622|GO:0005515|GO:0007165|GO:0016020|GO:0005887|GO:0090022|GO:0046939|GO:0032420|GO:0004385|GO:0030863	154007043	chrX	154006984	-	hs|Xq28	NM_002436	membrane protein, palmitoylated 1, 55kDa	MPP1	chrX:154007043-154006984	NM_002436	Hs.496984
A_33_P3388938	3.44436	1.78424	3.44436	up	FALSE	Homo sapiens SNAI3 antisense RNA 1 (SNAI3-AS1), transcript variant 1, long non-coding RNA [NR_024402]	197187		88741906	chr16	88741847	+	hs|16q24.3	NR_024402	SNAI3 antisense RNA 1	SNAI3-AS1	chr16:88741847-88741906	NR_024402	Hs.499548
A_33_P3421733	3.44309	1.7837	3.44309	up	FALSE	Homo sapiens eukaryotic translation initiation factor 3, subunit C (EIF3C), transcript variant 3, mRNA [NM_001199142]	8663	GO:0005515|GO:0010467|GO:0005852|GO:0016282|GO:0033290|GO:0001731|GO:0003743|GO:0006412|GO:0006413|GO:0005829|GO:0006446|GO:0031369|GO:0044267	28726691	chr16	28726632	+	hs|16p11.2	NM_001199142	eukaryotic translation initiation factor 3, subunit C	EIF3C	chr16:28726632-28726691	NM_001199142	Hs.567374
A_24_P251962	3.43801	1.78157	3.43801	up	FALSE	Homo sapiens protocadherin beta 2 (PCDHB2), mRNA [NM_018936]	56133	GO:0016339|GO:0005887|GO:0005509|GO:0007268|GO:0016021|GO:0007155|GO:0007416|GO:0007156|GO:0007399	140476723	chr5	140476664	+	hs|5q31.3	NM_018936	protocadherin beta 2	PCDHB2	chr5:140476664-140476723	NM_018936	Hs.533023
A_33_P3387621	3.43482	1.78024	3.43482	up	FALSE	Homo sapiens rhophilin, Rho GTPase binding protein 2 (RHPN2), mRNA [NM_033103]	85415	GO:0007165|GO:0048471|GO:0005737|GO:0005654|GO:0043231	33469558	chr19	33469499	-	hs|19q13.11	NM_033103	rhophilin, Rho GTPase binding protein 2	RHPN2	chr19:33469558-33469499	NM_033103	Hs.466435
A_33_P3281363	3.43215	1.77911	3.43215	up	FALSE	Homo sapiens thyroid hormone receptor interactor 12, mRNA (cDNA clone IMAGE:5742743), with apparent retained intron. [BC037956]	9320	GO:2000780|GO:0046966|GO:0005515|GO:0005737|GO:0004842|GO:0006281|GO:0042787|GO:0016874|GO:0005654|GO:0005634|GO:0009790|GO:0006974	230695852	chr2	230695793	-	hs|2q36.3	BC037956	thyroid hormone receptor interactor 12	TRIP12	chr2:230695852-230695793		Hs.591633
A_23_P55477	3.42889	1.77774	3.42889	up	FALSE	Homo sapiens adenosine A2b receptor (ADORA2B), mRNA [NM_000676]	136	GO:0032755|GO:0007588|GO:0005886|GO:0007254|GO:0032722|GO:0010575|GO:0060087|GO:0043306|GO:0000187|GO:0001609|GO:0007190|GO:0006968|GO:0001973|GO:0007186|GO:0005887|GO:0031668|GO:0031284|GO:0007189|GO:0002882	15878910	chr17	15878851	+	hs|17p12	NM_000676	adenosine A2b receptor	ADORA2B	chr17:15878851-15878910	NM_000676	Hs.167046
A_23_P31135	3.42815	1.77743	3.42815	up	FALSE	Homo sapiens acetyl-CoA acetyltransferase 2 (ACAT2), transcript variant 1, mRNA [NM_005891]	39	GO:0006629|GO:0005737|GO:0005730|GO:0003985|GO:0005654|GO:0005634|GO:0070062	160199873	chr6	160199814	+	hs|6q25.3	NM_005891	acetyl-CoA acetyltransferase 2	ACAT2	chr6:160199814-160199873	NM_005891	Hs.571037
A_23_P426989	3.42556	1.77634	3.42556	up	FALSE	Homo sapiens SH3-binding domain protein 5-like (SH3BP5L), mRNA [NM_030645]	80851		249104894	chr1	249104835	-	hs|1q44	NM_030645	SH3-binding domain protein 5-like	SH3BP5L	chr1:249104894-249104835	NM_030645	Hs.298573
A_33_P3421209	3.42556	1.77634	3.42556	up	FALSE	Homo sapiens formin 2 (FMN2), mRNA [NM_020066]	56776	GO:0048471|GO:0005886|GO:0048477|GO:0015629|GO:0015031|GO:0005829|GO:0035556|GO:0003674|GO:0016192|GO:0005938|GO:0030659|GO:0043066|GO:0042177|GO:0070649|GO:0005819|GO:0005730|GO:0071456|GO:0007275|GO:0003779|GO:0046907|GO:0006974|GO:0005902|GO:0051295|GO:0040038|GO:0005789|GO:0051758	240492465	chr1	240492406	+	hs|1q43	NM_020066	formin 2	FMN2	chr1:240492406-240492465	NM_020066	Hs.24889
A_23_P101054	3.42524	1.77621	3.42524	up	FALSE	Homo sapiens keratin 34, type I (KRT34), mRNA [NM_021013]	3885	GO:0005882|GO:0008544|GO:0005198|GO:0005615|GO:0070062	39534077	chr17	39534018	-	hs|17q21.2	NM_021013	keratin 34, type I	KRT34	chr17:39534077-39534018	NM_021013	Hs.296942
A_33_P3520835	3.41895	1.77355	3.41895	up	FALSE	Homo sapiens cDNA FLJ41455 fis, clone BRSTN2012284. [AK123449]	441441		45447681	chr9	45447622	+	hs|9p11.2	AK123449	uncharacterized LOC441441	FLJ41455	chr9:45447622-45447681		Hs.494023
A_33_P3244863	3.40977	1.76968	3.40977	up	FALSE	Homo sapiens centrosomal protein 350kDa (CEP350), mRNA [NM_014810]	9857	GO:0008017|GO:0005515|GO:0005813|GO:0005737|GO:0034453|GO:0016020|GO:0005819|GO:0005654	179961356	chr1	179961297	+	hs|1q25.2	NM_014810	centrosomal protein 350kDa	CEP350	chr1:179961297-179961356	NM_014810	Hs.413045
A_24_P253251	3.40318	1.76688	3.40318	up	FALSE	Homo sapiens solute carrier family 7 (cationic amino acid transporter, y+ system), member 1 (SLC7A1), mRNA [NM_003045]	6541	GO:0016020|GO:0005886|GO:0005887|GO:0015181|GO:0006865|GO:0006810|GO:0015809|GO:0055085|GO:0003333|GO:0006811	30084152	chr13	30084093	-	hs|13q12.3	NM_003045	solute carrier family 7 (cationic amino acid transporter, y+ system), member 1	SLC7A1	chr13:30084152-30084093	NM_003045	Hs.14846
A_19_P00800563	3.40107	1.76599	3.40107	up	FALSE				168231813	chr1	168231754	+	hs|1q24.2				chr1:168231754-168231813
A_32_P52018	3.39679	1.76417	3.39679	up	FALSE	Homo sapiens phosphatase and actin regulator 1 (PHACTR1), transcript variant 1, mRNA [NM_030948]	221692	GO:0030054|GO:0031532|GO:0004864|GO:0043149|GO:0031032|GO:0045202|GO:0003779|GO:0005634|GO:0043086|GO:0005829|GO:0008599|GO:0048870|GO:0008157	13283703	chr6	13278552	+	hs|6p24.1	NM_030948	phosphatase and actin regulator 1	PHACTR1	chr6:13278552-13283703	NM_030948	Hs.436996
A_23_P202978	3.39645	1.76403	3.39645	up	FALSE	Homo sapiens caspase 1, apoptosis-related cysteine peptidase (CASP1), transcript variant alpha, mRNA [NM_033292]	834	GO:0097300|GO:0005515|GO:0035872|GO:0005829|GO:0005737|GO:0050717|GO:0050718|GO:0006508|GO:0032496|GO:0033198|GO:0043123|GO:0072559|GO:0001666|GO:0006919|GO:0072557|GO:0071310|GO:0072558|GO:0050727|GO:0097194|GO:0006915|GO:0005576|GO:0008656|GO:0070269|GO:0051882|GO:0004197|GO:0007165|GO:0060081|GO:0004175|GO:0045087|GO:0032611|GO:0010506|GO:0071260|GO:0097169	104897602	chr11	104897058	-	hs|11q22.3	NM_033292	caspase 1, apoptosis-related cysteine peptidase	CASP1	chr11:104897602-104897058	NM_033292	Hs.2490
A_33_P3230548	3.39584	1.76377	3.39584	up	FALSE	Homo sapiens kinesin family member 14 (KIF14), mRNA [NM_014875]	9928	GO:0008017|GO:0005515|GO:0021846|GO:0008284|GO:0021987|GO:0005886|GO:0021695|GO:0005634|GO:0051233|GO:0031146|GO:0033624|GO:0030155|GO:0001558|GO:2000045|GO:0045184|GO:0032147|GO:0043523|GO:0043524|GO:0005737|GO:0015631|GO:0021772|GO:0008574|GO:0034446|GO:0031641|GO:0016887|GO:0007019|GO:0007018|GO:0030334|GO:0043066|GO:0005871|GO:0019901|GO:0021685|GO:0032467|GO:0010389|GO:0032487|GO:0005874|GO:…	200521383	chr1	200521324	-	hs|1q32.1	NM_014875	kinesin family member 14	KIF14	chr1:200521383-200521324	NM_014875	Hs.3104
A_33_P3368453	3.38685	1.75994	3.38685	up	FALSE	Homo sapiens MHC class I polypeptide-related sequence A (MICA), transcript variant 1*001, mRNA [NM_000247]	100507436	GO:0005515|GO:0030881|GO:0009408|GO:0009986|GO:0046703|GO:0042267|GO:0002418|GO:0046629|GO:0003823|GO:0005615|GO:0006974|GO:0051607|GO:0005737|GO:0001913|GO:0005887|GO:0019882|GO:0019835|GO:0016032|GO:0042742	31382906	chr6	31382847	+	hs|6p21.33	NM_000247	MHC class I polypeptide-related sequence A	MICA	chr6:31382847-31382906	NM_000247	Hs.130838
A_23_P22352	3.38156	1.75769	3.38156	up	FALSE	FERM domain containing 4A [Source:HGNC Symbol;Acc:HGNC:25491] [ENST00000342409]	55691	GO:0090162|GO:0005737|GO:0005923|GO:0030674|GO:0005856	13735772	chr10	13735713	-	hs|10p13	AK001072	FERM domain containing 4A	FRMD4A	chr10:13735772-13735713		Hs.330463
A_33_P3259775	3.36616	1.7511	3.36616	up	FALSE	Homo sapiens dedicator of cytokinesis 5 (DOCK5), mRNA [NM_024940]	80005	GO:0043547|GO:0005085|GO:0005737|GO:0007264	25270601	chr8	25270542	+	hs|8p21.2	NM_024940	dedicator of cytokinesis 5	DOCK5	chr8:25270542-25270601	NM_024940	Hs.195403
A_33_P3241184	3.36258	1.74957	3.36258	up	FALSE				18581576	chr3	18581517	+	hs|3p24.3				chr3:018581517-018581576
A_19_P00324470	3.35988	1.74841	3.35988	up	FALSE	Homo sapiens MIR143 host gene (non-protein coding) (MIR143HG), transcript variant 1, long non-coding RNA [NR_105059]	728264		148812373	chr5	148812314	+	hs|5q32	NR_105059	MIR143 host gene (non-protein coding)	MIR143HG	chr5:148812314-148812373	NR_105059	Hs.744892
A_32_P141238	3.34734	1.74302	3.34734	up	FALSE	Homo sapiens anoctamin 2, calcium activated chloride channel (ANO2), transcript variant 2, mRNA [NM_001278597]	57101	GO:0034220|GO:0046982|GO:0005886|GO:0034707|GO:0005229|GO:0031513|GO:0005654|GO:0055085|GO:0042803	5671939	chr12	5671880	-	hs|12p13.31	NM_001278597	anoctamin 2, calcium activated chloride channel	ANO2	chr12:5671939-5671880	NM_001278597	Hs.148970
A_23_P329198	3.33883	1.73934	3.33883	up	FALSE	Homo sapiens nucleic acid binding protein 1 (NABP1), transcript variant 1, mRNA [NM_001031716]	64859	GO:0007093|GO:0005737|GO:0006281|GO:0003697|GO:0000724|GO:0010212|GO:0003723|GO:0070876|GO:0005654|GO:0005634|GO:0006974	192551614	chr2	192551555	+	hs|2q32.3	NM_001031716	nucleic acid binding protein 1	NABP1	chr2:192551555-192551614	NM_001031716	Hs.591610
A_33_P3307810	3.3377	1.73886	3.3377	up	FALSE	Homo sapiens coiled-coil domain containing 148 (CCDC148), transcript variant 1, mRNA [NM_138803]	130940		159028665	chr2	159028606	-	hs|2q24.1	NM_138803	coiled-coil domain containing 148	CCDC148	chr2:159028665-159028606	NM_138803	Hs.668597
A_33_P3305173	3.33013	1.73558	3.33013	up	FALSE	Homo sapiens retrotransposon gag domain containing 4 (RGAG4), mRNA [NM_001024455]	340526		71347022	chrX	71346963	-	hs|Xq13.1	NM_001024455	retrotransposon gag domain containing 4	RGAG4	chrX:71347022-71346963	NM_001024455	Hs.512180
A_33_P3290729	3.32941	1.73527	3.32941	up	FALSE	Homo sapiens POU class 3 homeobox 2 (POU3F2), mRNA [NM_005604]	5454	GO:0005515|GO:0005667|GO:0021985|GO:0001105|GO:0008284|GO:0003700|GO:0071310|GO:0022011|GO:0021869|GO:0021979|GO:0005634|GO:0006351|GO:0042802|GO:0043565|GO:0008544|GO:0014002|GO:0045944|GO:0030182|GO:0021799|GO:0040018|GO:0050770	99286609	chr6	99286550	+	hs|6q16.1	NM_005604	POU class 3 homeobox 2	POU3F2	chr6:99286550-99286609	NM_005604	Hs.182505
A_23_P48327	3.32308	1.73252	3.32308	up	FALSE	Homo sapiens potassium channel tetramerization domain containing 4 (KCTD4), mRNA [NM_198404]	386618	GO:0051260	45767809	chr13	45767750	-	hs|13q14.12	NM_198404	potassium channel tetramerization domain containing 4	KCTD4	chr13:45767809-45767750	NM_198404	Hs.23406
A_23_P216038	3.32051	1.73141	3.32051	up	FALSE	PHD finger protein 20-like 1 [Source:HGNC Symbol;Acc:HGNC:24280] [ENST00000395383]	51105	GO:0005515|GO:0008270	133837442	chr8	133837383	+	hs|8q24.22	AB101203	PHD finger protein 20-like 1	PHF20L1	chr8:133837383-133837442
A_32_P29806	3.32032	1.73132	3.32032	up	FALSE	Homo sapiens CASP2 and RIPK1 domain containing adaptor with death domain (CRADD), mRNA [NM_003805]	8738	GO:0008625|GO:0005515|GO:0070513|GO:0005737|GO:0006919|GO:2001235|GO:0005634|GO:0071260|GO:0030674|GO:0002020|GO:0006977	94244270	chr12	94244211	+	hs|12q22	NM_003805	CASP2 and RIPK1 domain containing adaptor with death domain	CRADD	chr12:94244211-94244270	NM_003805	Hs.591016
A_23_P374082	3.31989	1.73113	3.31989	up	FALSE	Homo sapiens ADAM metallopeptidase domain 19 (ADAM19), mRNA [NM_033274]	8728	GO:0007507|GO:0017124|GO:0008270|GO:0016021|GO:0006509|GO:0004222	156904534	chr5	156904475	-	hs|5q33.3	NM_033274	ADAM metallopeptidase domain 19	ADAM19	chr5:156904534-156904475	NM_033274	Hs.483944
A_33_P3321781	3.30757	1.72577	3.30757	up	FALSE	PREDICTED: Homo sapiens uncharacterized LOC645460 (FLJ44342), transcript variant X1, misc_RNA [XR_429999]			56066470	chr17	56066411	-	hs|17q22	XR_429999			chr17:56066470-56066411	XR_429999	Hs.744140
A_23_P39453	3.30718	1.7256	3.30718	up	FALSE	Homo sapiens mex-3 RNA binding family member D (MEX3D), transcript variant 1, mRNA [NM_203304]	399664	GO:0061157|GO:0010609|GO:0048471|GO:0017091|GO:0008270|GO:0005634	1555264	chr19	1555205	-	hs|19p13.3	NM_203304	mex-3 RNA binding family member D	MEX3D	chr19:1555264-1555205	NM_203304	Hs.436495
A_33_P3257297	3.30704	1.72554	3.30704	up	FALSE	Homo sapiens cilia and flagella associated protein 58 (CFAP58), mRNA [NM_001008723]	159686	GO:0005615	106214835	chr10	106214776	+	hs|10q25.1	NM_001008723	cilia and flagella associated protein 58	CFAP58	chr10:106214776-106214835	NM_001008723	Hs.253576
A_33_P3270237	3.30627	1.72521	3.30627	up	FALSE	PREDICTED: Homo sapiens uncharacterized LOC100506128, transcript variant 1 (LOC100506128), misc_RNA [XR_133213]			177362039	chr1	177361980	-	hs|1q25.2	XR_133213			chr1:177362039-177361980		Hs.437806
A_33_P3228305	3.2989	1.72198	3.2989	up	FALSE	Homo sapiens Rho GTPase activating protein 26 (ARHGAP26), transcript variant 1, mRNA [NM_015071]	23092	GO:0005515|GO:0007009|GO:0051056|GO:0030036|GO:0007264|GO:0005575|GO:0005100|GO:0005829|GO:0007399|GO:0005543|GO:0032321|GO:0005856|GO:0005925	142608549	chr5	142608490	+	hs|5q31.3	NM_015071	Rho GTPase activating protein 26	ARHGAP26	chr5:142608490-142608549	NM_015071	Hs.654668
A_33_P3363655	3.28948	1.71786	3.28948	up	FALSE	Homo sapiens anaphase promoting complex subunit 1 (ANAPC1), mRNA [NM_022662]	64682	GO:0007094|GO:0007067|GO:0070979|GO:0005680|GO:0051437|GO:0005654|GO:0051436|GO:0000278|GO:0031145|GO:0051439|GO:0051301|GO:0005829	112636447	chr2	112636388	-	hs|2q13	NM_022662	anaphase promoting complex subunit 1	ANAPC1	chr2:112636447-112636388	NM_022662	Hs.436527
A_23_P210763	3.28764	1.71705	3.28764	up	FALSE	Homo sapiens jagged 1 (JAG1), mRNA [NM_000214]	182	GO:0005515|GO:0007220|GO:0005886|GO:0045599|GO:0003184|GO:0005112|GO:0072017|GO:0003215|GO:0061073|GO:2000737|GO:0061314|GO:0045639|GO:0007219|GO:0045944|GO:0042127|GO:0045445|GO:0045446|GO:0097150|GO:0045747|GO:0030097|GO:0030334|GO:0042491|GO:0002011|GO:0001709|GO:0060411|GO:0005509|GO:0035909|GO:0045177|GO:0005576|GO:0061444|GO:0001525|GO:0007399|GO:0045669|GO:0061156|GO:0045665|GO:0016020|GO:…	10619120	chr20	10619061	-	hs|20p12.2	NM_000214	jagged 1	JAG1	chr20:10619120-10619061	NM_000214	Hs.626544
A_23_P433586	3.28726	1.71689	3.28726	up	FALSE	5-hydroxytryptamine (serotonin) receptor 2C, G protein-coupled [Source:HGNC Symbol;Acc:HGNC:5295] [ENST00000276198]	3358	GO:0007631|GO:0005886|GO:0007268|GO:0007200|GO:0032098|GO:0051378|GO:0004993|GO:0008144|GO:0051482|GO:0071886|GO:0043397|GO:0007626|GO:0001662|GO:0070374|GO:0031644|GO:0001587|GO:0051209|GO:0010513|GO:0042493|GO:0006874|GO:0007210|GO:0005887|GO:0007208|GO:0006182|GO:0045600	114143914	chrX	114143855	+	hs|Xq23	BC028688	5-hydroxytryptamine (serotonin) receptor 2C, G protein-coupled	HTR2C	chrX:114143855-114143914		Hs.149037
A_33_P3235905	3.28601	1.71634	3.28601	up	FALSE	PREDICTED: Homo sapiens uncharacterized LOC100996374 (LOC100996374), misc_RNA [XR_159295]			73072618	chr17	73072559	+	hs|17q25.1	XR_159295			chr17:73072559-73072618		Hs.741930
A_19_P00811945	3.28555	1.71614	3.28555	up	FALSE				130570923	chr7	130570864	-	hs|7q32.3				chr7:130570923-130570864
A_23_P201181	3.28212	1.71463	3.28212	up	FALSE	Homo sapiens protein tyrosine phosphatase, non-receptor type 22 (lymphoid) (PTPN22), transcript variant 2, mRNA [NM_012411]	26191	GO:0005515|GO:0050855|GO:0048471|GO:0017124|GO:0050868|GO:0005634|GO:0050860|GO:0032817|GO:0035335|GO:0005737|GO:0006470|GO:0030217|GO:0045088|GO:0009898|GO:0019900|GO:0004725|GO:0035644	114376990	chr1	114376931	-	hs|1p13.2	NM_012411	protein tyrosine phosphatase, non-receptor type 22 (lymphoid)	PTPN22	chr1:114376990-114376931	NM_012411	Hs.535276
A_33_P3359047	3.2818	1.71449	3.2818	up	FALSE	Homo sapiens LY6/PLAUR domain containing 6 (LYPD6), transcript variant 1, mRNA [NM_001195685]	130574	GO:0005576	150327534	chr2	150327475	+	hs|2q23.2	NM_001195685	LY6/PLAUR domain containing 6	LYPD6	chr2:150327475-150327534	NM_001195685	Hs.21929
A_19_P00318956	3.27859	1.71308	3.27859	up	FALSE	maternally expressed 3 (non-protein coding) [Source:HGNC Symbol;Acc:HGNC:14575] [ENST00000452120]	55384		101299515	chr14	101299456	+	hs|14q32.2	BC023543	maternally expressed 3 (non-protein coding)	MEG3	chr14:101299456-101299515		Hs.728839
A_23_P348264	3.27773	1.7127	3.27773	up	FALSE	Homo sapiens leucine zipper-EF-hand containing transmembrane protein 2 (LETM2), transcript variant 2, mRNA [NM_144652]	137994	GO:0005743|GO:0016021	38266029	chr8	38265970	+	hs|8p11.23	NM_144652	leucine zipper-EF-hand containing transmembrane protein 2	LETM2	chr8:38265970-38266029	NM_144652	Hs.696457
A_33_P3242833	3.27767	1.71267	3.27767	up	FALSE	Homo sapiens protein kinase N2 (PKN2), mRNA [NM_006256]	5586	GO:0005515|GO:0048471|GO:0030054|GO:0005886|GO:0042826|GO:2000145|GO:0005634|GO:0032154|GO:0043297|GO:0043296|GO:0005737|GO:0016301|GO:0045111|GO:0070063|GO:0007155|GO:0045070|GO:0006355|GO:0005813|GO:0032467|GO:0006915|GO:0030496|GO:0005524|GO:0006351|GO:0030027|GO:0007165|GO:0045931|GO:0007049|GO:0004672|GO:0004674|GO:0010631|GO:0006468|GO:0005654|GO:0004697|GO:0051301	89270216	chr1	89270157	+	hs|1p22.2	NM_006256	protein kinase N2	PKN2	chr1:89270157-89270216	NM_006256	Hs.440833
A_23_P62081	3.27689	1.71233	3.27689	up	FALSE	Homo sapiens secretogranin V (7B2 protein) (SCG5), transcript variant 2, mRNA [NM_003020]	6447	GO:0005515|GO:0004857|GO:0016486|GO:0007218|GO:0046883|GO:0005576|GO:0051082|GO:0030141|GO:0005525|GO:0043086|GO:0006886	32989165	chr15	32989106	+	hs|15q13.3	NM_003020	secretogranin V (7B2 protein)	SCG5	chr15:32989106-32989165	NM_003020	Hs.156540
A_19_P00328463	3.27585	1.71187	3.27585	up	FALSE	ALU1_HUMAN (P39188) Alu subfamily J sequence contamination warning entry, partial (9%) [THC2728326]			86382731	chr6	86382672	-	hs|6q14.3				chr6:086382731-086382672
A_33_P3374205	3.27493	1.71146	3.27493	up	FALSE	Homo sapiens marker of proliferation Ki-67 (MKI67), transcript variant 1, mRNA [NM_002417]	4288	GO:0005515|GO:0000793|GO:0005737|GO:0007126|GO:0016020|GO:0008283|GO:0005730|GO:0005634|GO:0008022|GO:0005524|GO:0000775	129913252	chr10	129913193	-	hs|10q26.2	NM_002417	marker of proliferation Ki-67	MKI67	chr10:129913252-129913193	NM_002417	Hs.80976
A_19_P00812485	3.26454	1.70688	3.26454	up	FALSE	Q6NZ52_HUMAN (Q6NZ52) Ribosomal protein L27a, partial (24%) [THC2701372]			74129149	chr4	74129090	+	hs|4q13.3				chr4:074129090-074129149
A_24_P114183	3.25382	1.70213	3.25382	up	FALSE	Homo sapiens farnesyl diphosphate synthase (FDPS), transcript variant 1, mRNA [NM_002004]	2224	GO:0005739|GO:0006695|GO:0005737|GO:0045337|GO:0004337|GO:0016032|GO:0004161|GO:0033384|GO:0005654|GO:0044281|GO:0046872|GO:0005829	155290328	chr1	155290269	+	hs|1q22	NM_002004	farnesyl diphosphate synthase	FDPS	chr1:155290269-155290328	NM_002004	Hs.335918
A_19_P00315523	3.25268	1.70163	3.25268	up	FALSE	Q9NJS2_LEIIN (Q9NJS2) 22 kDa potentially aggravating protein papLe22, partial (10%) [THC2544193]			139015554	chr6	139015495	+	hs|6q24.1		lnc-CCDC28A-1:2	lnc-CCDC28A-1	chr6:139015495-139015554
A_23_P17914	3.24506	1.69825	3.24506	up	FALSE	Homo sapiens patatin-like phospholipase domain containing 3 (PNPLA3), mRNA [NM_025225]	80339	GO:0051265|GO:0051264|GO:0004806|GO:0044281|GO:0016020|GO:0004623|GO:0005789|GO:0019432|GO:0036155|GO:0016021|GO:0019433|GO:0006644|GO:0046474	44342818	chr22	44342759	+	hs|22q13.31	NM_025225	patatin-like phospholipase domain containing 3	PNPLA3	chr22:44342759-44342818	NM_025225	Hs.654800
A_32_P108655	3.2406	1.69626	3.2406	up	FALSE	Homo sapiens adenylate kinase 4 (AK4), transcript variant 1, mRNA [NM_001005353]	205	GO:0046033|GO:0046034|GO:0042493|GO:0004550|GO:0004017|GO:0009142|GO:0005525|GO:0046899|GO:0005524|GO:0001889|GO:0005739|GO:0006165|GO:0007420|GO:0005759|GO:0046039|GO:0006172|GO:0070062	65692691	chr1	65692632	+	hs|1p31.3	NM_001005353	adenylate kinase 4	AK4	chr1:65692632-65692691	NM_001005353	Hs.10862
A_24_P247902	3.23924	1.69566	3.23924	up	FALSE	Homo sapiens piccolo presynaptic cytomatrix protein (PCLO), transcript variant 2, mRNA [NM_014510]	27445	GO:0005215|GO:0030054|GO:0005509|GO:0045202|GO:0014069|GO:0016079|GO:0008021|GO:0005544|GO:0016020|GO:0007010|GO:0017157|GO:0019933|GO:0048788|GO:0005856|GO:0030073|GO:0005522|GO:0070062	82450678	chr7	82450619	-	hs|7q21.11	NM_014510	piccolo presynaptic cytomatrix protein	PCLO	chr7:82450678-82450619	NM_014510	Hs.12376
A_33_P3732466	3.23846	1.69531	3.23846	up	FALSE	PREDICTED: Homo sapiens uncharacterized LOC100506282 (LOC100506282), transcript variant X1, misc_RNA [XR_110899]	100506282		82902029	chr11	82901970	-	hs|11q14.1	XR_110899	uncharacterized LOC100506282	LOC100506282	chr11:82902029-82901970	XR_110899	Hs.585502
A_24_P208345	3.23828	1.69523	3.23828	up	FALSE	Homo sapiens solute carrier family 45, member 3 (SLC45A3), mRNA [NM_033102]	85414	GO:0016021|GO:0055085	205627096	chr1	205627037	-	hs|1q32.1	NM_033102	solute carrier family 45, member 3	SLC45A3	chr1:205627096-205627037	NM_033102	Hs.278695
A_23_P114466	3.23598	1.6942	3.23598	up	FALSE	Homo sapiens transducin (beta)-like 1, Y-linked (TBL1Y), transcript variant 1, mRNA [NM_033284]	90665	GO:0016575|GO:0000118|GO:0006357|GO:0003714|GO:0006351	6955452	chrY	6955393	+	hs|Yp11.2	NM_033284	transducin (beta)-like 1, Y-linked	TBL1Y	chrY:6955393-6955452	NM_033284	Hs.664560
A_33_P3209346	3.23564	1.69405	3.23564	up	FALSE	Homo sapiens isoleucyl-tRNA synthetase (IARS), transcript variant 2, mRNA [NM_013417]	3376	GO:0005515|GO:0010467|GO:0002161|GO:0006428|GO:0004822|GO:0005524|GO:0001649|GO:0005829|GO:0006418|GO:0005737|GO:0016020|GO:0005654|GO:0006450|GO:0070062	95043166	chr9	95043107	-	hs|9q22.31	NM_013417	isoleucyl-tRNA synthetase	IARS	chr9:95043166-95043107	NM_013417	Hs.445403
A_33_P3275707	3.23398	1.69331	3.23398	up	FALSE	Homo sapiens adaptor-related protein complex 1, sigma 3 subunit (AP1S3), transcript variant 1, mRNA [NM_001039569]	130340	GO:0006892|GO:0006605|GO:0005765|GO:0032588|GO:0030117|GO:0005829|GO:0050690|GO:0019886|GO:0005905|GO:0000139|GO:0008565|GO:0061024|GO:0016032|GO:0030659	224620198	chr2	224620139	-	hs|2q36.1	NM_001039569	adaptor-related protein complex 1, sigma 3 subunit	AP1S3	chr2:224620198-224620139	NM_001039569	Hs.632555
A_32_P4595	3.22663	1.69003	3.22663	up	FALSE	Homo sapiens sarcoglycan, delta (35kDa dystrophin-associated glycoprotein) (SGCD), transcript variant 1, mRNA [NM_000337]	6444	GO:0048738|GO:0042383|GO:0060047|GO:0005737|GO:0007517|GO:0016010|GO:0005886|GO:0016012|GO:0061024|GO:0055001|GO:0016021|GO:0005856	156194364	chr5	156194305	+	hs|5q33.3	NM_000337	sarcoglycan, delta (35kDa dystrophin-associated glycoprotein)	SGCD	chr5:156194305-156194364	NM_000337	Hs.387207
A_24_P615822	3.22581	1.68966	3.22581	up	FALSE	Homo sapiens BMS1 ribosome biogenesis factor (BMS1), mRNA [NM_014753]	9790	GO:0042255|GO:0005730|GO:0005634|GO:0005524	43280967	chr10	43279997	+	hs|10q11.21	NM_014753	BMS1 ribosome biogenesis factor	BMS1	chr10:43279997-43280967	NM_014753	Hs.10848
A_19_P00320090	3.21605	1.68529	3.21605	up	FALSE	Homo sapiens small nucleolar RNA host gene 20 (non-protein coding) (SNHG20), long non-coding RNA [NR_027058]	654434		75090935	chr17	75090876	+	hs|17q25.2	NR_027058	small nucleolar RNA host gene 20 (non-protein coding)	SNHG20	chr17:75090876-75090935	NR_027058	Hs.720923
A_33_P3335386	3.21551	1.68505	3.21551	up	FALSE	family with sequence similarity 83, member G [Source:HGNC Symbol;Acc:HGNC:32554] [ENST00000388995]	644815	GO:0005515|GO:0005634|GO:0030509|GO:0005829	18872161	chr17	18872102	-	hs|17p11.2	DJ031151	family with sequence similarity 83, member G	FAM83G	chr17:18872161-18872102
A_33_P3409477	3.21441	1.68456	3.21441	up	FALSE	Homo sapiens ubiquitin associated and SH3 domain containing B (UBASH3B), mRNA [NM_032873]	84959	GO:0005515|GO:0005737|GO:0051279|GO:0090331|GO:0005634|GO:0006469|GO:0035335|GO:0004725	122685157	chr11	122685098	+	hs|11q24.1	NM_032873	ubiquitin associated and SH3 domain containing B	UBASH3B	chr11:122685098-122685157	NM_032873	Hs.444075
A_24_P319613	3.21084	1.68295	3.21084	up	FALSE	Homo sapiens NIMA-related kinase 2 (NEK2), transcript variant 1, mRNA [NM_002497]	4751	GO:0005515|GO:0005634|GO:0031145|GO:0046872|GO:0005829|GO:0005737|GO:0046777|GO:0007059|GO:0000086|GO:0090307|GO:0051321|GO:0000794|GO:0005813|GO:0007088|GO:0006996|GO:0051988|GO:0019903|GO:0001824|GO:0005874|GO:0046602|GO:0005730|GO:0030496|GO:0051225|GO:0005524|GO:0045171|GO:0043392|GO:0043234|GO:0000922|GO:0000070|GO:0007067|GO:0004672|GO:0004674|GO:0051299|GO:0000777|GO:0000776|GO:0006468|GO:…	211842647	chr1	211842588	-	hs|1q32.3	NM_002497	NIMA-related kinase 2	NEK2	chr1:211842647-211842588	NM_002497	Hs.153704
A_23_P167401	3.20977	1.68247	3.20977	up	FALSE	Homo sapiens protocadherin beta 11 (PCDHB11), mRNA [NM_018931]	56125	GO:0016339|GO:0005887|GO:0005509|GO:0007268|GO:0016021|GO:0007155|GO:0007416|GO:0007156|GO:0007399	140581635	chr5	140581576	+	hs|5q31.3	NM_018931	protocadherin beta 11	PCDHB11	chr5:140581576-140581635	NM_018931	Hs.283084
A_23_P370666	3.20945	1.68233	3.20945	up	FALSE	Homo sapiens glycine-N-acyltransferase-like 1 (GLYATL1), transcript variant 1, mRNA [NM_080661]	92292	GO:0005739|GO:0047961|GO:0008152|GO:0047946	58723818	chr11	58723759	+	hs|11q12.1	NM_080661	glycine-N-acyltransferase-like 1	GLYATL1	chr11:58723759-58723818	NM_080661	Hs.38085
A_23_P431388	3.201	1.67852	3.201	up	FALSE	Homo sapiens SPOC domain containing 1 (SPOCD1), transcript variant 1, mRNA [NM_144569]	90853	GO:0010923|GO:0006351	32256093	chr1	32256034	-	hs|1p35.2	NM_144569	SPOC domain containing 1	SPOCD1	chr1:32256093-32256034	NM_144569	Hs.62604
A_33_P3366073	3.19695	1.67669	3.19695	up	FALSE	Homo sapiens emopamil binding protein-like (EBPL), transcript variant 3, non-coding RNA [NR_103802]	84650	GO:0005783|GO:0005789|GO:0016125|GO:0016021|GO:0047750	50260701	chr13	50260642	-	hs|13q14.2	NR_103802	emopamil binding protein-like	EBPL	chr13:50260701-50260642	NR_103802	Hs.433278
A_33_P3246883	3.19597	1.67625	3.19597	up	FALSE	Homo sapiens dermokine (DMKN), transcript variant 2, mRNA [NM_033317]	93099	GO:0005515|GO:0005615|GO:0070062	35990920	chr19	35990861	-	hs|19q13.12	NM_033317	dermokine	DMKN	chr19:35990920-35990861	NM_033317	Hs.417795
A_19_P00321466	3.19485	1.67575	3.19485	up	FALSE	Homo sapiens uncharacterized LOC100294145 (LOC100294145), transcript variant 1, long non-coding RNA [NR_037177]	100294145		32862803	chr6	32862744	+	hs|6p21.32		uncharacterized LOC100294145	LOC100294145	chr6:32862744-32862803	NR_037177	Hs.559456
A_23_P11032	3.19391	1.67532	3.19391	up	FALSE	Homo sapiens solute carrier family 9, subfamily A (NHE7, cation proton antiporter 7), member 7 (SLC9A7), transcript variant 2, mRNA [NM_032591]	84679	GO:0005515|GO:0005802|GO:0015386|GO:0015385|GO:0055085|GO:0006885|GO:0042803|GO:0000139|GO:0035725|GO:0016021|GO:0055038|GO:0071805|GO:0006811	46466588	chrX	46466529	-	hs|Xp11.23	NM_032591	solute carrier family 9, subfamily A (NHE7, cation proton antiporter 7), member 7	SLC9A7	chrX:46466588-46466529	NM_032591	Hs.91389
A_24_P72394	3.19303	1.67492	3.19303	up	FALSE	Homo sapiens RB-associated KRAB zinc finger (RBAK), transcript variant 1, mRNA [NM_021163]	57786	GO:0006355|GO:0008270|GO:0005634|GO:0003676|GO:0045892|GO:0006351	5106122	chr7	5106063	+	hs|7p22.1	NM_021163	RB-associated KRAB zinc finger	RBAK	chr7:5106063-5106122	NM_021163	Hs.396178
A_19_P00321556	3.19211	1.67451	3.19211	up	FALSE	Homo sapiens long intergenic non-protein coding RNA 1204 (LINC01204), transcript variant 2, long non-coding RNA [NR_104645]	101927528		45381448	chrX	45381389	+	hs|Xp11.3		long intergenic non-protein coding RNA 1204	LINC01204	chrX:45381389-45381448	NR_104645	Hs.550772
A_23_P128215	3.18983	1.67348	3.18983	up	FALSE	Homo sapiens suppressor of cytokine signaling 2 (SOCS2), transcript variant 1, mRNA [NM_003877]	8835	GO:0005515|GO:0043066|GO:0016567|GO:0005159|GO:0046627|GO:0019221|GO:0005131|GO:0007568|GO:0060396|GO:0009967|GO:0060397|GO:0009966|GO:0001558|GO:0007259|GO:0046426|GO:0032870|GO:0005829|GO:0005737|GO:0008269|GO:0005070|GO:0004860|GO:0006469|GO:0032355	93969858	chr12	93969799	+	hs|12q22	NM_003877	suppressor of cytokine signaling 2	SOCS2	chr12:93969799-93969858	NM_003877	Hs.737206
A_33_P3668839	3.18633	1.6719	3.18633	up	FALSE	Homo sapiens uncharacterized LOC644656 (LOC644656), long non-coding RNA [NR_036539]	644656		9481180	chr11	9481121	-	hs|11p15.4	NR_036539	uncharacterized LOC644656	LOC644656	chr11:9481180-9481121	NR_036539	Hs.597846
A_33_P3275500	3.18512	1.67135	3.18512	up	FALSE		400743		17524092	chr1	17524033	+	hs|1p36.13		uncharacterized LOC400743	LOC400743	chr1:17524033-17524092		Hs.522935
A_23_P90601	3.18505	1.67132	3.18505	up	FALSE	Homo sapiens STEAP family member 3, metalloreductase (STEAP3), transcript variant 1, mRNA [NM_182915]	55240	GO:0005515|GO:0052851|GO:0009306|GO:0000293|GO:0005886|GO:0005771|GO:0006915|GO:0008823|GO:0055085|GO:0046872|GO:0006879|GO:0033572|GO:0007049|GO:0015677|GO:0016021|GO:0010008|GO:0055114	120023057	chr2	120022998	+	hs|2q14.2	NM_182915	STEAP family member 3, metalloreductase	STEAP3	chr2:120022998-120023057	NM_182915	Hs.647822
A_23_P126803	3.1839	1.67079	3.1839	up	FALSE	Homo sapiens actin related protein 2/3 complex, subunit 5, 16kDa (ARPC5), transcript variant 1, mRNA [NM_005717]	10092	GO:0005515|GO:0034314|GO:0030036|GO:0048013|GO:0005885|GO:0006928|GO:0042995|GO:0015629|GO:0005829|GO:0005737|GO:0051015|GO:0007411|GO:0045087|GO:0005200|GO:0005925|GO:0038096|GO:0070062	183596590	chr1	183596531	-	hs|1q25.3	NM_005717	actin related protein 2/3 complex, subunit 5, 16kDa	ARPC5	chr1:183596590-183596531	NM_005717	Hs.518609
A_23_P61050	3.17839	1.6683	3.17839	up	FALSE	Homo sapiens mixed lineage kinase domain-like (MLKL), transcript variant 1, mRNA [NM_152649]	197259	GO:0005515|GO:0070207|GO:0005737|GO:0070266|GO:0004672|GO:0019901|GO:0005886|GO:0006468|GO:0032403|GO:0005524	74706038	chr16	74705979	-	hs|16q23.1	NM_152649	mixed lineage kinase domain-like	MLKL	chr16:74706038-74705979	NM_152649	Hs.119878
A_33_P3281283	3.17634	1.66737	3.17634	up	FALSE	Homo sapiens sphingosine-1-phosphate receptor 3 (S1PR3), mRNA [NM_005226]	1903	GO:0008284|GO:0005886|GO:0004930|GO:0003376|GO:0001816|GO:0038036|GO:0007193|GO:0007204|GO:0009653|GO:0008289|GO:0005178|GO:0006954|GO:0007186|GO:0005887|GO:0032651	91619873	chr9	91619814	+	hs|9q22.1	NM_005226	sphingosine-1-phosphate receptor 3	S1PR3	chr9:91619814-91619873	NM_005226	Hs.585118
A_24_P235783	3.17577	1.66711	3.17577	up	FALSE	splicing factor 1 [Source:HGNC Symbol;Acc:HGNC:12950] [ENST00000463343]	7536	GO:0000245|GO:0006355|GO:0003714|GO:0003723|GO:0050810|GO:0048662|GO:0005634|GO:0000389|GO:0006351|GO:0000398|GO:0030238|GO:0033327|GO:0005840|GO:0005654|GO:0005681|GO:0008270	64543888	chr11	64543829	-	hs|11q13.1	D26121	splicing factor 1	SF1	chr11:64543888-64543829
A_23_P218770	3.17497	1.66674	3.17497	up	FALSE	Homo sapiens ras-related C3 botulinum toxin substrate 2 (rho family, small GTP binding protein Rac2) (RAC2), mRNA [NM_002872]	5880	GO:0008284|GO:0005886|GO:0007264|GO:0005884|GO:0010810|GO:0045453|GO:0003924|GO:0060263|GO:0005635|GO:0005829|GO:0010592|GO:0007411|GO:0010310|GO:0007015|GO:0070062|GO:0051056|GO:0030168|GO:0005525|GO:0030027|GO:0071593|GO:0006184|GO:0007165|GO:0007186|GO:0007596|GO:0030031|GO:0090023|GO:0005925	37621511	chr22	37621452	-	hs|22q13.1	NM_002872	ras-related C3 botulinum toxin substrate 2 (rho family, small GTP binding protein Rac2)	RAC2	chr22:37621511-37621452	NM_002872	Hs.517601
A_23_P165676	3.17396	1.66628	3.17396	up	FALSE	mitotic spindle organizing protein 2A [Source:HGNC Symbol;Acc:HGNC:33187] [ENST00000491265]			132247616	chr2	132247557	-	hs|2q21.1	XM_005263792			chr2:132247616-132247557	XM_005263792	Hs.655067
A_23_P62999	3.17147	1.66515	3.17147	up	FALSE	Homo sapiens exostosin-like glycosyltransferase 1 (EXTL1), mRNA [NM_004455]	2134	GO:0050508|GO:0001501|GO:0005789|GO:0006486|GO:0016021|GO:0015012|GO:0006024	26362805	chr1	26362746	+	hs|1p36.11	NM_004455	exostosin-like glycosyltransferase 1	EXTL1	chr1:26362746-26362805	NM_004455	Hs.150956
A_23_P150693	3.17121	1.66503	3.17121	up	FALSE	Homo sapiens four jointed box 1 (Drosophila) (FJX1), mRNA [NM_014344]	24147	GO:0010842|GO:0005615	35642168	chr11	35642109	+	hs|11p13	NM_014344	four jointed box 1 (Drosophila)	FJX1	chr11:35642109-35642168	NM_014344	Hs.39384
A_23_P132644	3.16585	1.66259	3.16585	up	FALSE	Homo sapiens neutral cholesterol ester hydrolase 1 (NCEH1), transcript variant 2, mRNA [NM_020792]	57552	GO:0052689|GO:0016042|GO:0016020|GO:0005783|GO:0016021	172348635	chr3	172348576	-	hs|3q26.31	NM_020792	neutral cholesterol ester hydrolase 1	NCEH1	chr3:172348635-172348576	NM_020792	Hs.444099
A_32_P46214	3.14956	1.65515	3.14956	up	FALSE	Homo sapiens solute carrier family 9, subfamily A (NHE9, cation proton antiporter 9), member 9 (SLC9A9), mRNA [NM_173653]	285195	GO:0005515|GO:0015385|GO:0031902|GO:0035725|GO:0016021|GO:0055037|GO:0055085|GO:0006885|GO:0006811	142984209	chr3	142984150	-	hs|3q24	NM_173653	solute carrier family 9, subfamily A (NHE9, cation proton antiporter 9), member 9	SLC9A9	chr3:142984209-142984150	NM_173653	Hs.302257
A_24_P784765	3.14803	1.65445	3.14803	up	FALSE	Homo sapiens CD59 molecule, complement regulatory protein (CD59), transcript variant 1, mRNA [NM_203330]	966	GO:0005515|GO:0030449|GO:0043066|GO:0001848|GO:0005886|GO:0009986|GO:0005576|GO:0031982|GO:0031362|GO:0005615|GO:0042383|GO:0016020|GO:0007596|GO:0045087|GO:0043218|GO:0001971|GO:0042102|GO:0005925|GO:0001775|GO:0007166|GO:0070062	33724805	chr11	33724746	-	hs|11p13	NM_203330	CD59 molecule, complement regulatory protein	CD59	chr11:33724805-33724746	NM_203330	Hs.278573
A_23_P97795	3.14737	1.65415	3.14737	up	FALSE	Homo sapiens acyl-CoA binding domain containing 5 (ACBD5), transcript variant 1, mRNA [NM_145698]	91452	GO:0016236|GO:0005634|GO:0043231|GO:0008289|GO:0035973|GO:0003674|GO:0016020|GO:0006810|GO:0005654|GO:0016021|GO:0000062|GO:0030242|GO:0005778|GO:0005777	27493451	chr10	27493392	-	hs|10p12.1	NM_145698	acyl-CoA binding domain containing 5	ACBD5	chr10:27493451-27493392	NM_145698	Hs.530597
A_23_P8253	3.14446	1.65281	3.14446	up	FALSE	Homo sapiens retinoic acid early transcript 1E (RAET1E), transcript variant 1, mRNA [NM_139165]	135250	GO:0002474|GO:0005886|GO:0001913|GO:0046703|GO:0042267|GO:0050776|GO:0042605|GO:0005576|GO:0016021	150209801	chr6	150209742	-	hs|6q25.1	NM_139165	retinoic acid early transcript 1E	RAET1E	chr6:150209801-150209742	NM_139165	Hs.511818
A_33_P3361811	3.14242	1.65188	3.14242	up	FALSE	Homo sapiens N(alpha)-acetyltransferase 16, NatA auxiliary subunit (NAA16), transcript variant 1, mRNA [NM_024561]	79612	GO:0005515|GO:0031415|GO:0005667|GO:0043066|GO:0004596|GO:0050821|GO:0005634|GO:0005737|GO:0043022|GO:0016407|GO:0045893|GO:0006474|GO:0070062	41936294	chr13	41936235	+	hs|13q14.11	NM_024561	N(alpha)-acetyltransferase 16, NatA auxiliary subunit	NAA16	chr13:41936235-41936294	NM_024561	Hs.512914
A_23_P70359	3.14221	1.65178	3.14221	up	FALSE	Homo sapiens AGPAT4 intronic transcript 1 (non-protein coding) (AGPAT4-IT1), long non-coding RNA [NR_024277]	79992		161581396	chr6	161581337	-	hs|6q26	NR_024277	AGPAT4 intronic transcript 1 (non-protein coding)	AGPAT4-IT1	chr6:161581396-161581337	NR_024277	Hs.664873
A_23_P133694	3.13909	1.65035	3.13909	up	FALSE	Homo sapiens solute carrier family 29 (equilibrative nucleoside transporter), member 1 (SLC29A1), transcript variant 1, mRNA [NM_001078177]	2030	GO:0015862|GO:0005886|GO:0005337|GO:0060079|GO:0071456|GO:0030431|GO:0055085|GO:0016323|GO:0006139|GO:0016324|GO:0007595|GO:0016020|GO:0005887|GO:0015858|GO:0071333	44201834	chr6	44201775	+	hs|6p21.1	NM_001078177	solute carrier family 29 (equilibrative nucleoside transporter), member 1	SLC29A1	chr6:44201775-44201834	NM_001078177	Hs.25450
A_23_P88580	3.13668	1.64924	3.13668	up	FALSE	Homo sapiens AT rich interactive domain 3B (BRIGHT-like) (ARID3B), mRNA [NM_006465]	10620	GO:0008150|GO:0001077|GO:0045944|GO:0001205|GO:0005654|GO:0005634|GO:0000980|GO:0000978|GO:0003677|GO:0006351	74890436	chr15	74890377	+	hs|15q24.1	NM_006465	AT rich interactive domain 3B (BRIGHT-like)	ARID3B	chr15:74890377-74890436	NM_006465	Hs.655532
A_33_P3308914	3.13613	1.64899	3.13613	up	FALSE	Homo sapiens calcium and integrin binding family member 2 (CIB2), transcript variant 4, mRNA [NM_001301224]	10518	GO:0042383|GO:0005515|GO:0001917|GO:0031594|GO:0005178|GO:0005509|GO:0072562|GO:0045494|GO:0055074|GO:0005927	78397052	chr15	78396993	-	hs|15q25.1	NM_001301224	calcium and integrin binding family member 2	CIB2	chr15:78397052-78396993	NM_001301224	Hs.129867
A_23_P372923	3.13564	1.64876	3.13564	up	FALSE	Homo sapiens fibroblast growth factor receptor 1 (FGFR1), transcript variant 13, mRNA [NM_001174066]	2260	GO:0060045|GO:0005515|GO:0001657|GO:0007605|GO:0048705|GO:0001759|GO:0042803|GO:0042802|GO:0046777|GO:0007173|GO:0007411|GO:0000165|GO:0002062|GO:0048339|GO:0042472|GO:0017134|GO:0010518|GO:0014068|GO:0018108|GO:0000122|GO:0045787|GO:0001701|GO:0043235|GO:0001501|GO:0005887|GO:0008543|GO:0045087|GO:0010976|GO:0045595|GO:0060484|GO:0038095|GO:0060445|GO:0008286|GO:0008284|GO:0021847|GO:0005886|GO:…	38315032	chr8	38314973	-	hs|8p11.22	NM_001174066	fibroblast growth factor receptor 1	FGFR1	chr8:38315032-38314973	NM_001174066	Hs.264887
A_19_P00320721	3.13144	1.64683	3.13144	up	FALSE	Homo sapiens MDM4, p53 regulator (MDM4), transcript variant 1, mRNA [NM_002393]	4194	GO:0005515|GO:0071157|GO:0008284|GO:0043066|GO:0008285|GO:0030330|GO:0008283|GO:0042177|GO:0050821|GO:0071456|GO:0005634|GO:0000122|GO:0045023|GO:0006461|GO:0005654|GO:0008270|GO:0019899	204526475	chr1	204526416	+	hs|1q32.1	NM_002393	MDM4, p53 regulator	MDM4	chr1:204526416-204526475	NM_002393	Hs.497492
A_19_P00810407	3.12736	1.64495	3.12736	up	FALSE				24241759	chr22	24241700	+	hs|22q11.23				chr22:024241700-024241759
A_24_P329487	3.12003	1.64156	3.12003	up	FALSE	Homo sapiens family with sequence similarity 84, member B (FAM84B), mRNA [NM_174911]	157638	GO:0005515|GO:0005737|GO:0005886	127564939	chr8	127564880	-	hs|8q24.21	NM_174911	family with sequence similarity 84, member B	FAM84B	chr8:127564939-127564880	NM_174911	Hs.741352
A_33_P3704280	3.11854	1.64087	3.11854	up	FALSE	Homo sapiens cDNA FLJ38109 fis, clone D3OST2001788. [AK095428]	386627		153813457	chr5	153813398	-	hs|5q33.2	AK095428	SAP30L antisense RNA 1 (head to head)	SAP30L-AS1	chr5:153813457-153813398		Hs.652021
A_33_P3291349	3.10978	1.63681	3.10978	up	FALSE	Homo sapiens regulation of nuclear pre-mRNA domain containing 1A (RPRD1A), transcript variant 4, mRNA [NM_001303413]	55197	GO:0070940|GO:0016591	33605629	chr18	33605570	-	hs|18q12.2	NM_001303413	regulation of nuclear pre-mRNA domain containing 1A	RPRD1A	chr18:33605629-33605570	NM_001303413	Hs.464912
A_19_P00330133	3.10772	1.63586	3.10772	up	FALSE				13026159	chr3	13026100	-	hs|3p25.2				chr3:013026159-013026100
A_33_P3225487	3.10563	1.63489	3.10563	up	FALSE	Homo sapiens hydroxysteroid (17-beta) dehydrogenase 7 (HSD17B7), mRNA [NM_016371]	51478	GO:0006695|GO:0004303|GO:0005148|GO:0005886|GO:0006703|GO:0005789|GO:0044281|GO:0016021|GO:0055114|GO:0000253	162769717	chr1	162769658	+	hs|1q23.3	NM_016371	hydroxysteroid (17-beta) dehydrogenase 7	HSD17B7	chr1:162769658-162769717	NM_016371	Hs.492925
A_19_P00317272	3.10471	1.63446	3.10471	up	FALSE	Homo sapiens long intergenic non-protein coding RNA 1191 (LINC01191), long non-coding RNA [NR_034128]	440900		114764664	chr2	114764605	+	hs|2q14.1	NR_034128	long intergenic non-protein coding RNA 1191	LINC01191	chr2:114764605-114764664	NR_034128	Hs.662205
A_23_P35230	3.10115	1.6328	3.10115	up	FALSE	Homo sapiens CD46 molecule, complement regulatory protein (CD46), transcript variant n, mRNA [NM_172350]	4179	GO:0005515|GO:0030449|GO:0005886|GO:0032733|GO:0035581|GO:0071636|GO:0007338|GO:0016323|GO:0043382|GO:0042102|GO:0006958|GO:0006508|GO:0016032|GO:0004872|GO:0008593|GO:0070062|GO:0004857|GO:0045296|GO:0005794|GO:0001848|GO:0009986|GO:0043086|GO:0045916|GO:0002250|GO:0010628|GO:0002079|GO:0004175|GO:0005887|GO:0045087|GO:0010629|GO:0032613|GO:0005925|GO:0045591|GO:0002456	207940496	chr1	207940437	+	hs|1q32.2	NM_172350	CD46 molecule, complement regulatory protein	CD46	chr1:207940437-207940496	NM_172350	Hs.510402
A_33_P3273684	3.09006	1.62763	3.09006	up	FALSE	Homo sapiens neurexin 1 (NRXN1), transcript variant alpha2, mRNA [NM_001135659]	9378	GO:0005515|GO:0090126|GO:0090129|GO:0030054|GO:2000311|GO:2000310|GO:0051490|GO:0016339|GO:0030198|GO:0007411|GO:0050885|GO:0030534|GO:0007612|GO:0050839|GO:0097091|GO:0051965|GO:2000821|GO:2000463|GO:0009986|GO:0060134|GO:0005509|GO:0051968|GO:0007416|GO:0071625|GO:0042734|GO:0005887|GO:0035176|GO:0042297|GO:0048306|GO:0023041|GO:0005886|GO:0097120|GO:0007268|GO:0035418|GO:0030139|GO:0007269|GO:…	50149144	chr2	50149085	-	hs|2p16.3	NM_001135659	neurexin 1	NRXN1	chr2:50149144-50149085	NM_001135659	Hs.637685
A_33_P3327265	3.0832	1.62443	3.0832	up	FALSE	Homo sapiens thymocyte expressed, positive selection associated 1 (TESPA1), transcript variant 1, mRNA [NM_001136030]	9840	GO:0033089|GO:0005737|GO:0010387|GO:0008180|GO:0005789|GO:0005102|GO:0050862	55356275	chr12	55356216	-	hs|12q13.2	NM_001136030	thymocyte expressed, positive selection associated 1	TESPA1	chr12:55356275-55356216	NM_001136030	Hs.33187
A_33_P3298930	3.0823	1.62401	3.0823	up	FALSE	Homo sapiens uncharacterized LOC102477328 (LOC102477328), long non-coding RNA [NR_105007]	102477328		71870050	chr5	71869991	-	hs|5q13.2	NR_105007	uncharacterized LOC102477328	LOC102477328	chr5:71870050-71869991	NR_105007	Hs.741936
A_33_P3223990	3.07923	1.62257	3.07923	up	FALSE	Homo sapiens tropomyosin 3 (TPM3), transcript variant Tpm3.12, mRNA [NM_152263]	7170	GO:0001725|GO:0005862|GO:0030049|GO:0002102|GO:0006928|GO:0003779|GO:0032154|GO:0005829|GO:0030426|GO:0003674|GO:0006936|GO:0031941|GO:0030863|GO:0005856|GO:0070062	154134350	chr1	154134291	-	hs|1q21.3	NM_152263	tropomyosin 3	TPM3	chr1:154134350-154134291	NM_152263	Hs.644306
A_23_P76731	3.07465	1.62042	3.07465	up	FALSE	Homo sapiens MOK protein kinase (MOK), transcript variant 1, mRNA [NM_014226]	5891	GO:0007165|GO:0005737|GO:0004672|GO:0004674|GO:0051726|GO:0006468|GO:0005524|GO:0004693	102695348	chr14	102695289	-	hs|14q32.31	NM_014226	MOK protein kinase	MOK	chr14:102695348-102695289	NM_014226	Hs.104119
A_23_P103617	3.07354	1.6199	3.07354	up	FALSE	Homo sapiens annexin A9 (ANXA9), mRNA [NM_003568]	8416	GO:0005544|GO:0005515|GO:0016337|GO:0005543|GO:0009986|GO:0015464|GO:0005509|GO:0001786|GO:0007268|GO:0042803|GO:0070062|GO:0005829	150968002	chr1	150967943	+	hs|1q21.3	NM_003568	annexin A9	ANXA9	chr1:150967943-150968002	NM_003568	Hs.3346
A_32_P58280	3.07014	1.61831	3.07014	up	FALSE	Homo sapiens exocyst complex component 6 (EXOC6), transcript variant 1, mRNA [NM_019053]	54536	GO:0006996|GO:0000145|GO:0005886|GO:0030218|GO:0061024|GO:0015031|GO:0044267|GO:0006904|GO:0005829	94714426	chr10	94712120	+	hs|10q23.33	NM_019053	exocyst complex component 6	EXOC6	chr10:94712120-94714426	NM_019053	Hs.655657
A_33_P3389376	3.06768	1.61715	3.06768	up	FALSE	Homo sapiens MDM4, p53 regulator (MDM4), transcript variant 6, mRNA [NM_001278518]	4194	GO:0005515|GO:0071157|GO:0008284|GO:0043066|GO:0008285|GO:0030330|GO:0008283|GO:0042177|GO:0050821|GO:0071456|GO:0005634|GO:0000122|GO:0045023|GO:0006461|GO:0005654|GO:0008270|GO:0019899	204499929	chr1	204499870	+	hs|1q32.1	NM_001278518	MDM4, p53 regulator	MDM4	chr1:204499870-204499929	NM_001278518	Hs.497492
A_33_P3396851	3.06756	1.61709	3.06756	up	FALSE	BROAD Institute lincRNA (XLOC_l2_003285), lincRNA [TCONS_l2_00006103]			8394190	chr12	8394131	-	hs|12p13.31			XLOC_l2_003285	chr12:8394190-8394131		Hs.381191
A_33_P3261648	3.06576	1.61624	3.06576	up	FALSE	Homo sapiens ankyrin repeat domain 36B (ANKRD36B), mRNA [NM_025190]	57730		98206048	chr2	98205989	-	hs|2q11.2	NM_025190	ankyrin repeat domain 36B	ANKRD36B	chr2:98206048-98205989	NM_025190	Hs.532921
A_33_P3326210	3.06158	1.61428	3.06158	up	FALSE	Homo sapiens establishment of sister chromatid cohesion N-acetyltransferase 2 (ESCO2), mRNA [NM_001017420]	157570	GO:0001741|GO:0005794|GO:0010369|GO:0034421|GO:0035861|GO:0005634|GO:0046872|GO:0006302|GO:0004468|GO:0007059|GO:0002244|GO:0005654|GO:0071168|GO:0000278|GO:0031618|GO:0000785|GO:0006275	27660889	chr8	27660830	+	hs|8p21.1	NM_001017420	establishment of sister chromatid cohesion N-acetyltransferase 2	ESCO2	chr8:27660830-27660889	NM_001017420	Hs.99480
A_24_P366777	3.04535	1.60661	3.04535	up	FALSE	notch 2 N-terminal like [Source:HGNC Symbol;Acc:HGNC:31862] [ENST00000579793]			145291342	chr1	145291283	+	hs|1q21.1	AK075065			chr1:145291283-145291342		Hs.728902
A_33_P3232458	3.04426	1.60609	3.04426	up	FALSE	Homo sapiens CAP-GLY domain containing linker protein family, member 4 (CLIP4), transcript variant 1, mRNA [NM_024692]	79745		29404772	chr2	29404713	+	hs|2p23.2	NM_024692	CAP-GLY domain containing linker protein family, member 4	CLIP4	chr2:29404713-29404772	NM_024692	Hs.122927
A_23_P253958	3.04172	1.60489	3.04172	up	FALSE	Homo sapiens leucine rich repeat containing 17 (LRRC17), transcript variant 2, mRNA [NM_005824]	10234	GO:0033687|GO:0045671|GO:0048539|GO:0005615|GO:0001649	102584885	chr7	102584826	+	hs|7q22.1	NM_005824	leucine rich repeat containing 17	LRRC17	chr7:102584826-102584885	NM_005824	Hs.567412
A_32_P176911	3.04051	1.60432	3.04051	up	FALSE	Homo sapiens long intergenic non-protein coding RNA 239 (LINC00239), long non-coding RNA [NR_026774]	145200		102198775	chr14	102198716	+	hs|14q32.31	NR_026774	long intergenic non-protein coding RNA 239	LINC00239	chr14:102198716-102198775	NR_026774	Hs.150840
A_23_P11408	3.04021	1.60417	3.04021	up	FALSE	Homo sapiens PTPN13-like, Y-linked 2 (PRY2), mRNA [NM_001002758]	442862		24218391	chrY	24218332	-	hs|Yq11.223	NM_001002758	PTPN13-like, Y-linked 2	PRY2	chrY:24218391-24218332	NM_001002758	Hs.632847
A_23_P200493	3.03486	1.60163	3.03486	up	FALSE	Homo sapiens lamin B receptor (LBR), transcript variant 1, mRNA [NM_002296]	3930	GO:0005515|GO:0006695|GO:0031965|GO:0070087|GO:0005635|GO:0044281|GO:0016628|GO:0003677|GO:0005639|GO:0016020|GO:0016021|GO:0005521|GO:0055114	225589341	chr1	225589282	-	hs|1q42.12	NM_002296	lamin B receptor	LBR	chr1:225589341-225589282	NM_002296	Hs.435166
A_33_P3286754	3.03449	1.60146	3.03449	up	FALSE	Homo sapiens SEC14-like 2 (S. cerevisiae) (SEC14L2), transcript variant 2, mRNA [NM_033382]	23541	GO:0005215|GO:0005737|GO:0005543|GO:0045540|GO:0006810|GO:0005634|GO:0016021|GO:0045893|GO:0008431|GO:0006351|GO:0070062	30812963	chr22	30812904	+	hs|22q12.2	NM_033382	SEC14-like 2 (S. cerevisiae)	SEC14L2	chr22:30812904-30812963	NM_033382	Hs.335614
A_33_P3420078	3.03178	1.60017	3.03178	up	FALSE	low density lipoprotein receptor-related protein 11 [Source:HGNC Symbol;Acc:HGNC:16936] [ENST00000367368]	84918	GO:0016021	150163807	chr6	150163748	-	hs|6q25.1		low density lipoprotein receptor-related protein 11	LRP11	chr6:150163807-150163748
A_19_P00316967	3.02945	1.59906	3.02945	up	FALSE	PREDICTED: Homo sapiens uncharacterized LOC642648 (LOC642648), misc_RNA [XR_249053]	642648		46464720	chr22	46464661	-	hs|22q13.31	XR_249053	uncharacterized LOC642648	LOC642648	chr22:46464720-46464661	XR_249053	Hs.631363
A_33_P3258274	3.02733	1.59805	3.02733	up	FALSE	tissue factor pathway inhibitor (lipoprotein-associated coagulation inhibitor) [Source:HGNC Symbol;Acc:HGNC:11760] [ENST00000481132]	7035	GO:0010951|GO:0009986|GO:0005886|GO:0004866|GO:0007596|GO:0005783|GO:0004867|GO:0031090|GO:0007598|GO:0005576|GO:0031225|GO:0005615	188349577	chr2	188349518	-	hs|2q32.1	AB209866	tissue factor pathway inhibitor (lipoprotein-associated coagulation inhibitor)	TFPI	chr2:188349577-188349518
A_23_P107432	3.02507	1.59697	3.02507	up	FALSE	Homo sapiens FLJ35934 (FLJ35934), long non-coding RNA [NR_104343]	400579		18317658	chr17	18317599	+	hs|17p11.2	NR_104343	FLJ35934	FLJ35934	chr17:18317599-18317658	NR_104343	Hs.375092
A_33_P3846177	3.02442	1.59666	3.02442	up	FALSE	Homo sapiens beta-1,4-N-acetyl-galactosaminyl transferase 1 (B4GALNT1), transcript variant 1, mRNA [NM_001478]	2583	GO:0030173|GO:0016020|GO:0006687|GO:0005886|GO:0019915|GO:0005975|GO:0003947|GO:0001574|GO:0006486|GO:0007283|GO:0030259	58020014	chr12	58019955	-	hs|12q13.3	NM_001478	beta-1,4-N-acetyl-galactosaminyl transferase 1	B4GALNT1	chr12:58020014-58019955	NM_001478	Hs.159481
A_33_P3397051	3.01932	1.59422	3.01932	up	FALSE	Homo sapiens exocyst complex component 8 (EXOC8), mRNA [NM_175876]	149371	GO:0005515|GO:0006996|GO:0005886|GO:0005770|GO:0015031|GO:0030426|GO:0005829|GO:0005737|GO:0000145|GO:0051601|GO:0016020|GO:0022617|GO:0001927|GO:0061024|GO:0007032|GO:0044267|GO:0017160	231471373	chr1	231471314	-	hs|1q42.2	NM_175876	exocyst complex component 8	EXOC8	chr1:231471373-231471314	NM_175876	Hs.356198
A_23_P155900	3.01913	1.59413	3.01913	up	FALSE	Homo sapiens neuropeptide FF receptor 2 (NPFFR2), transcript variant 2, mRNA [NM_053036]	10886	GO:0042277|GO:0005886|GO:0004930|GO:0007268|GO:0015629|GO:0008188|GO:0032870|GO:0009582|GO:0007186|GO:0005887|GO:0007218|GO:0043408|GO:2000479|GO:0045761|GO:0031628	73013316	chr4	73013257	+	hs|4q13.3	NM_053036	neuropeptide FF receptor 2	NPFFR2	chr4:73013257-73013316	NM_053036	Hs.99231
A_33_P3368452	3.01798	1.59359	3.01798	up	FALSE	Homo sapiens MHC class I polypeptide-related sequence A (MICA), transcript variant 1*001, mRNA [NM_000247]	100507436	GO:0005515|GO:0030881|GO:0009408|GO:0009986|GO:0046703|GO:0042267|GO:0002418|GO:0046629|GO:0003823|GO:0005615|GO:0006974|GO:0051607|GO:0005737|GO:0001913|GO:0005887|GO:0019882|GO:0019835|GO:0016032|GO:0042742	31382976	chr6	31382917	+	hs|6p21.33	NM_000247	MHC class I polypeptide-related sequence A	MICA	chr6:31382917-31382976	NM_000247	Hs.130838
A_33_P3330079	3.01402	1.59169	3.01402	up	FALSE	PREDICTED: Homo sapiens uncharacterized LOC100128242 (LOC100128242), misc_RNA [XR_110532]	100128242		123306387	chr11	123306328	+	hs|11q24.1	XR_110532	uncharacterized LOC100128242	LOC100128242	chr11:123306328-123306387		Hs.651710
A_19_P00321202	3.01227	1.59085	3.01227	up	FALSE	Homo sapiens beta-gamma crystallin domain containing 3 (CRYBG3), mRNA [NM_153605]	131544	GO:0030246	97562105	chr3	97562046	+	hs|3q11.2	NM_153605	beta-gamma crystallin domain containing 3	CRYBG3	chr3:97562046-97562105	NM_153605	Hs.733378
A_23_P200222	3.00868	1.58913	3.00868	up	FALSE	Homo sapiens low density lipoprotein receptor-related protein 8, apolipoprotein e receptor (LRP8), transcript variant 2, mRNA [NM_033300]	7804	GO:0006629|GO:0005515|GO:0008035|GO:0030424|GO:0005886|GO:0007603|GO:0061098|GO:0019221|GO:0050731|GO:0030425|GO:0071397|GO:0030229|GO:0043025|GO:0006508|GO:0061003|GO:1900006|GO:0021541|GO:0042493|GO:0005875|GO:0005509|GO:0050804|GO:0014069|GO:0005576|GO:0000122|GO:0021819|GO:0001523|GO:0038026|GO:0006898|GO:0038025|GO:0006897|GO:0043235|GO:0032793|GO:0007165|GO:0071363|GO:0016020|GO:0007596|GO:…	53711278	chr1	53711219	-	hs|1p32.3	NM_033300	low density lipoprotein receptor-related protein 8, apolipoprotein e receptor	LRP8	chr1:53711278-53711219	NM_033300	Hs.280387
A_23_P161624	3.00728	1.58846	3.00728	up	FALSE	Homo sapiens FOS-like antigen 1 (FOSL1), transcript variant 1, mRNA [NM_005438]	8061	GO:0005515|GO:0043005|GO:0042542|GO:0008284|GO:0060674|GO:0003700|GO:0008285|GO:0006366|GO:0005634|GO:0051591|GO:0005829|GO:0051091|GO:0006935|GO:0031668|GO:0007612|GO:0034097|GO:0051412|GO:0007565|GO:0043065|GO:0000977|GO:0006357|GO:0042493|GO:0009615|GO:0045787|GO:0001701|GO:0007296|GO:0009612|GO:0042734|GO:0006968|GO:0009629|GO:0032570|GO:0005654	65660157	chr11	65660098	-	hs|11q13.1	NM_005438	FOS-like antigen 1	FOSL1	chr11:65660157-65660098	NM_005438	Hs.283565
A_19_P00321155	3.00672	1.58819	3.00672	up	FALSE	BX091318 Soares_fetal_liver_spleen_1NFLS_S1 Homo sapiens cDNA clone IMAGp998J161004 ; IMAGE:427887, mRNA sequence [BX091318]			80257505	chr6	80257446	+	hs|6q14.1	BX091318			chr6:80257446-80257505		Hs.687884
A_24_P212024	3.00602	1.58785	3.00602	up	FALSE	immunoglobulin kappa variable 1/OR2-108 (non-functional) [Source:HGNC Symbol;Acc:HGNC:5767] [ENST00000453673]			114164361	chr2	114164302	+	hs|2q13	AY867113			chr2:114164302-114164361		Hs.720289
A_23_P33326	3.00482	1.58728	3.00482	up	FALSE	Homo sapiens adrenoceptor alpha 1B (ADRA1B), mRNA [NM_000679]	147	GO:0005886|GO:0008283|GO:0007267|GO:0048148|GO:0005634|GO:0007512|GO:0019229|GO:0035556|GO:0001987|GO:0035265|GO:0007626|GO:0004937|GO:0031965|GO:0046982|GO:0007275|GO:0043278|GO:0042593|GO:0001996|GO:0045818|GO:0001975|GO:0045819|GO:0007186|GO:0005887|GO:0001974|GO:0001997|GO:0008542|GO:0055117|GO:0071875|GO:0016049|GO:0007188|GO:0043410	159400002	chr5	159399943	+	hs|5q33.3	NM_000679	adrenoceptor alpha 1B	ADRA1B	chr5:159399943-159400002	NM_000679	Hs.368632
A_33_P3299781	3.00183	1.58584	3.00183	up	FALSE	DDRGK domain containing 1 [Source:HGNC Symbol;Acc:HGNC:16110] [ENST00000380201]	65992	GO:0005515|GO:0034976|GO:0051092|GO:0005783|GO:0044389|GO:0033146|GO:0005789	3172304	chr20	3172245	-	hs|20p13		DDRGK domain containing 1	DDRGK1	chr20:3172304-3172245
A_23_P401106	3.00156	1.58571	3.00156	up	FALSE	Homo sapiens phosphodiesterase 2A, cGMP-stimulated (PDE2A), transcript variant 1, mRNA [NM_002599]	5138	GO:0005515|GO:0030424|GO:0048471|GO:0005886|GO:0005783|GO:0004118|GO:0030818|GO:0006626|GO:0071560|GO:0046069|GO:0005634|GO:0019934|GO:0046872|GO:0042803|GO:0030425|GO:0005829|GO:0005737|GO:0030552|GO:0030553|GO:0061028|GO:0005759|GO:0008144|GO:0033159|GO:0030224|GO:0097011|GO:0006198|GO:0030911|GO:0005262|GO:0036006|GO:0005794|GO:0004112|GO:0000122|GO:0035690|GO:0042734|GO:0007596|GO:0050729|GO:…	72287309	chr11	72287250	-	hs|11q13.4	NM_002599	phosphodiesterase 2A, cGMP-stimulated	PDE2A	chr11:72287309-72287250	NM_002599	Hs.503163
A_23_P366983	2.99983	1.58488	2.99983	up	FALSE	Homo sapiens thyrotropin-releasing hormone degrading enzyme (TRHDE), mRNA [NM_013381]	29953	GO:0007165|GO:0005887|GO:0004177|GO:0007267|GO:0006508|GO:0008270|GO:0008237|GO:0070062	73058879	chr12	73058821	+	hs|12q21.1	NM_013381	thyrotropin-releasing hormone degrading enzyme	TRHDE	chr12:73058821-73058879	NM_013381	Hs.199814
A_19_P00322495	2.99898	1.58447	2.99898	up	FALSE	Homo sapiens thiosulfate sulfurtransferase (rhodanese)-like domain containing 3 (TSTD3), mRNA [NM_001195131]	100130890		99980615	chr6	99980556	+	hs|6q16.2	NM_001195131	thiosulfate sulfurtransferase (rhodanese)-like domain containing 3	TSTD3	chr6:99980556-99980615	NM_001195131	Hs.634506
A_33_P3260500	2.99795	1.58398	2.99795	up	FALSE	Homo sapiens breast cancer estrogen-induced apoptosis 2 (BREA2), long non-coding RNA [NR_015445]	286076		144780577	chr8	144780518	+	hs|8q24.3	NR_015445	breast cancer estrogen-induced apoptosis 2	BREA2	chr8:144780518-144780577	NR_015445	Hs.178095
A_23_P38732	2.99555	1.58282	2.99555	up	FALSE	Homo sapiens cadherin 2, type 1, N-cadherin (neuronal) (CDH2), mRNA [NM_001792]	1000	GO:0005515|GO:0008013|GO:0005886|GO:0048514|GO:0045202|GO:0016342|GO:0005916|GO:0016339|GO:0042692|GO:0016324|GO:0005913|GO:0014704|GO:0005911|GO:0007155|GO:0090090|GO:0007156|GO:0007157|GO:0070062|GO:0097150|GO:0045295|GO:0045294|GO:0019903|GO:0034329|GO:0005509|GO:0045216|GO:0030027|GO:0051149|GO:0016477|GO:0044331|GO:0010001|GO:0016021|GO:0043410|GO:0005925|GO:0051146|GO:0034332	25532140	chr18	25532081	-	hs|18q12.1	NM_001792	cadherin 2, type 1, N-cadherin (neuronal)	CDH2	chr18:25532140-25532081	NM_001792	Hs.464829
A_33_P3254380	2.99331	1.58174	2.99331	up	FALSE	Homo sapiens solute carrier family 9, subfamily A (NHE7, cation proton antiporter 7), member 7 (SLC9A7), transcript variant 1, mRNA [NM_001257291]	84679	GO:0005515|GO:0005802|GO:0015386|GO:0015385|GO:0055085|GO:0006885|GO:0042803|GO:0000139|GO:0035725|GO:0016021|GO:0055038|GO:0071805|GO:0006811	46466224	chrX	46466165	-	hs|Xp11.23	NM_001257291	solute carrier family 9, subfamily A (NHE7, cation proton antiporter 7), member 7	SLC9A7	chrX:46466224-46466165	NM_001257291	Hs.91389
A_23_P68807	2.9931	1.58164	2.9931	up	FALSE	Homo sapiens hypothetical protein FLJ23185, mRNA (cDNA clone IMAGE:4994346), with apparent retained intron. [BC021857]			22282547	chr22	22282488	-	hs|22q11.22	BC021857			chr22:22282547-22282488
A_23_P145024	2.99181	1.58102	2.99181	up	FALSE	Homo sapiens adrenoceptor beta 2, surface (ADRB2), mRNA [NM_000024]	154	GO:0005515|GO:0005886|GO:0045453|GO:0004941|GO:0009409|GO:0002024|GO:0002025|GO:0015459|GO:0005634|GO:0005764|GO:0042803|GO:0051380|GO:0042312|GO:0007190|GO:0031649|GO:0007171|GO:0016324|GO:0045986|GO:0040015|GO:0045944|GO:0031398|GO:0030501|GO:0008179|GO:0008333|GO:0006898|GO:0002032|GO:0043235|GO:0050873|GO:0005887|GO:0002028|GO:0071875|GO:0007188|GO:0007189|GO:0043410|GO:0007166|GO:0005768	148208139	chr5	148208080	+	hs|5q32	NM_000024	adrenoceptor beta 2, surface	ADRB2	chr5:148208080-148208139	NM_000024	Hs.2551
A_23_P368681	2.99006	1.58018	2.99006	up	FALSE	Homo sapiens GTPase, IMAP family member 2 (GIMAP2), mRNA [NM_015660]	26157	GO:0005811|GO:0005737|GO:0016021|GO:0005525	150390008	chr7	150389949	+	hs|7q36.1	NM_015660	GTPase, IMAP family member 2	GIMAP2	chr7:150389949-150390008	NM_015660	Hs.647071
A_19_P00316599	2.98975	1.58003	2.98975	up	FALSE	Homo sapiens mRNA; cDNA DKFZp686K1098 (from clone DKFZp686K1098). [BX649033]			73425131	chrX	73425072	-	hs|Xq13.2	BX649033			chrX:73425131-73425072		Hs.276976
A_33_P3256500	2.98701	1.5787	2.98701	up	FALSE	ataxin 2 [Source:HGNC Symbol;Acc:HGNC:10555] [ENST00000392645]	6311	GO:0005515|GO:0005802|GO:0048471|GO:0005154|GO:0033962|GO:0005794|GO:0016070|GO:0010494|GO:0003723|GO:0050658|GO:0008022|GO:0006417|GO:0050905|GO:0048872|GO:0034063|GO:0005737|GO:0040015|GO:0016020|GO:0021702|GO:0048812|GO:0030529|GO:0005654|GO:0005844|GO:0002091	111950637	chr12	111950578	-	hs|12q24.12	AK095017	ataxin 2	ATXN2	chr12:111950637-111950578
A_33_P3276455	2.98627	1.57835	2.98627	up	FALSE	Homo sapiens lysine (K)-specific demethylase 5B (KDM5B), mRNA [NM_006618]	10765	GO:0005515|GO:0003700|GO:0003714|GO:0006325|GO:0005634|GO:0003677|GO:0006351|GO:0034720|GO:0005737|GO:0034721|GO:0034648|GO:0034647|GO:0016706|GO:0005654|GO:0008270|GO:0048511|GO:0045892|GO:0055114	202710744	chr1	202710685	-	hs|1q32.1	NM_006618	lysine (K)-specific demethylase 5B	KDM5B	chr1:202710744-202710685	NM_006618	Hs.443650
A_32_P23624	2.98413	1.57731	2.98413	up	FALSE	Homo sapiens ATP-binding cassette, sub-family B (MDR/TAP), member 10 (ABCB10), mRNA [NM_012089]	23456	GO:0005215|GO:0032592|GO:0008152|GO:0006810|GO:0005743|GO:0042626|GO:0055085|GO:0005524|GO:0042803	229652984	chr1	229652925	-	hs|1q42.13	NM_012089	ATP-binding cassette, sub-family B (MDR/TAP), member 10	ABCB10	chr1:229652984-229652925	NM_012089	Hs.17614
A_24_P693321	2.98341	1.57696	2.98341	up	FALSE	Homo sapiens uncharacterized LOC100190986 (LOC100190986), long non-coding RNA [NR_024456]	100190986		21876568	chr16	21876509	-	hs|16p12.2	NR_024456	uncharacterized LOC100190986	LOC100190986	chr16:21876568-21876509	NR_024456	Hs.648439
A_33_P3390708	2.98066	1.57563	2.98066	up	FALSE	Homo sapiens transmembrane protein 2 (TMEM2), transcript variant 1, mRNA [NM_013390]	23670	GO:0007275|GO:0016021|GO:0070062	74315618	chr9	74315559	-	hs|9q21.13	NM_013390	transmembrane protein 2	TMEM2	chr9:74315618-74315559	NM_013390	Hs.494146
A_23_P127911	2.97947	1.57506	2.97947	up	FALSE	Homo sapiens peptidase domain containing associated with muscle regeneration 1 (PAMR1), transcript variant 1, mRNA [NM_015430]	25891	GO:0008152|GO:0005576|GO:0003824	35453900	chr11	35453841	-	hs|11p13	NM_015430	peptidase domain containing associated with muscle regeneration 1	PAMR1	chr11:35453900-35453841	NM_015430	Hs.55044
A_19_P00321143	2.9782	1.57444	2.9782	up	FALSE	Homo sapiens uncharacterized LOC100294145 (LOC100294145), transcript variant 2, long non-coding RNA [NR_037178]	100294145		32862704	chr6	32862645	+	hs|6p21.32		uncharacterized LOC100294145	LOC100294145	chr6:32862645-32862704	NR_037178	Hs.559456
A_19_P00803685	2.97736	1.57403	2.97736	up	FALSE	Homo sapiens ankyrin repeat domain 33B (ANKRD33B), mRNA [NM_001164440]	651746		10657730	chr5	10657671	+	hs|5p15.2		ankyrin repeat domain 33B	ANKRD33B	chr5:10657671-10657730	NM_001164440	Hs.26039
A_23_P104318	2.97529	1.57303	2.97529	up	FALSE	Homo sapiens DNA-damage-inducible transcript 4 (DDIT4), mRNA [NM_019058]	54541	GO:0001666|GO:0048011|GO:0032007|GO:0008283|GO:0072593|GO:0043241|GO:0010801|GO:0005829|GO:0005622|GO:0005739|GO:0071889|GO:0042771|GO:0051607|GO:0005737|GO:0007420|GO:0033137|GO:0030182|GO:0045820|GO:0001764	74035422	chr10	74035363	+	hs|10q22.1	NM_019058	DNA-damage-inducible transcript 4	DDIT4	chr10:74035363-74035422	NM_019058	Hs.744875
A_33_P3212615	2.97448	1.57264	2.97448	up	FALSE	Homo sapiens tissue factor pathway inhibitor (lipoprotein-associated coagulation inhibitor) (TFPI), transcript variant 1, mRNA [NM_006287]	7035	GO:0010951|GO:0009986|GO:0005886|GO:0004866|GO:0007596|GO:0005783|GO:0004867|GO:0031090|GO:0007598|GO:0005576|GO:0031225|GO:0005615	188329067	chr2	188329008	-	hs|2q32.1	NM_006287	tissue factor pathway inhibitor (lipoprotein-associated coagulation inhibitor)	TFPI	chr2:188329067-188329008	NM_006287	Hs.516578
A_23_P146284	2.96517	1.56812	2.96517	up	FALSE	Homo sapiens squalene epoxidase (SQLE), mRNA [NM_003129]	6713	GO:0006695|GO:0006725|GO:0010033|GO:0050660|GO:0016126|GO:0005789|GO:0004506|GO:0044281|GO:0016021|GO:0055114	126034502	chr8	126034443	+	hs|8q24.13	NM_003129	squalene epoxidase	SQLE	chr8:126034443-126034502	NM_003129	Hs.71465
A_23_P1691	2.9596	1.5654	2.9596	up	FALSE	Homo sapiens matrix metallopeptidase 1 (interstitial collagenase) (MMP1), transcript variant 1, mRNA [NM_002421]	4312	GO:0005509|GO:0005578|GO:0005576|GO:0050900|GO:0004175|GO:0022617|GO:0007596|GO:0030198|GO:0030574|GO:0006508|GO:0016032|GO:0008270|GO:0004222|GO:0032461|GO:0044267	102660756	chr11	102660697	-	hs|11q22.2	NM_002421	matrix metallopeptidase 1 (interstitial collagenase)	MMP1	chr11:102660756-102660697	NM_002421	Hs.83169
A_33_P3423570	2.95841	1.56482	2.95841	up	FALSE	Homo sapiens meteorin, glial cell differentiation regulator (METRN), mRNA [NM_024042]	79006	GO:0010001|GO:0050772|GO:0005615	767478	chr16	767419	+	hs|16p13.3	NM_024042	meteorin, glial cell differentiation regulator	METRN	chr16:767419-767478	NM_024042	Hs.533772
A_32_P210202	2.95735	1.5643	2.95735	up	FALSE	Homo sapiens E2F transcription factor 7 (E2F7), mRNA [NM_203394]	144455	GO:0005515|GO:0005667|GO:0032466|GO:0000977|GO:0003700|GO:0008285|GO:0030330|GO:0003714|GO:0060707|GO:0032877|GO:2000134|GO:0001047|GO:0002040|GO:0005634|GO:0000122|GO:0001890|GO:0001227|GO:0071930|GO:0006351|GO:0042802|GO:0045944|GO:0060718|GO:0070365	77415579	chr12	77415520	-	hs|12q21.2	NM_203394	E2F transcription factor 7	E2F7	chr12:77415579-77415520	NM_203394	Hs.416375
A_23_P53663	2.95445	1.56289	2.95445	up	FALSE	Homo sapiens PRKC, apoptosis, WT1, regulator (PAWR), mRNA [NM_002583]	5074	GO:0005515|GO:0043065|GO:0008285|GO:0005886|GO:0003714|GO:0005884|GO:0030889|GO:0006915|GO:0003779|GO:0005634|GO:0000122|GO:0015629|GO:0097190|GO:0050860|GO:0006351|GO:0042986|GO:0042130|GO:0043522|GO:0042094|GO:0005737|GO:0019899|GO:0051017	79990419	chr12	79990360	-	hs|12q21.2	NM_002583	PRKC, apoptosis, WT1, regulator	PAWR	chr12:79990419-79990360	NM_002583	Hs.643130
A_24_P37441	2.95417	1.56276	2.95417	up	FALSE	Homo sapiens pyruvate dehydrogenase kinase, isozyme 1 (PDK1), transcript variant 2, mRNA [NM_002610]	5163	GO:0004740|GO:0005515|GO:0010510|GO:0005967|GO:0008283|GO:0008631|GO:0044281|GO:0005524|GO:0010906|GO:0005739|GO:0004672|GO:0006090|GO:0005759|GO:0006006|GO:0006468|GO:0044237	173463332	chr2	173463273	+	hs|2q31.1	NM_002610	pyruvate dehydrogenase kinase, isozyme 1	PDK1	chr2:173463273-173463332	NM_002610	Hs.470633
A_23_P167389	2.95001	1.56072	2.95001	up	FALSE	Homo sapiens ArfGAP with RhoGAP domain, ankyrin repeat and PH domain 3 (ARAP3), mRNA [NM_022481]	64411	GO:0005515|GO:0051056|GO:0030336|GO:0035021|GO:0005886|GO:0007264|GO:0043325|GO:0035024|GO:0008360|GO:0005547|GO:0001726|GO:0030027|GO:0005100|GO:0005829|GO:0008060|GO:0005737|GO:0032321|GO:0032312|GO:0007010|GO:0008270|GO:0016192|GO:0005856|GO:0030675	141033208	chr5	141033149	-	hs|5q31.3	NM_022481	ArfGAP with RhoGAP domain, ankyrin repeat and PH domain 3	ARAP3	chr5:141033208-141033149	NM_022481	Hs.726187
A_33_P3342126	2.94918	1.56032	2.94918	up	FALSE	Homo sapiens PR domain containing 8 (PRDM8), transcript variant 1, mRNA [NM_020226]	56978	GO:0021540|GO:0021957|GO:0003714|GO:0003682|GO:0046974|GO:0006325|GO:0005654|GO:0045892|GO:0003677|GO:0046872|GO:0006351|GO:0051567	81125408	chr4	81125349	+	hs|4q21.21	NM_020226	PR domain containing 8	PRDM8	chr4:81125349-81125408	NM_020226	Hs.373642
A_23_P388900	2.94811	1.55979	2.94811	up	FALSE	Homo sapiens solute carrier family 22, member 15 (SLC22A15), mRNA [NM_018420]	55356	GO:0022857|GO:0016021|GO:0055085|GO:0006811	116611870	chr1	116611811	+	hs|1p13.1	NM_018420	solute carrier family 22, member 15	SLC22A15	chr1:116611811-116611870	NM_018420	Hs.125482
A_33_P3380056	2.94098	1.5563	2.94098	up	FALSE	Homo sapiens Myb/SANT-like DNA-binding domain containing 3 (MSANTD3), transcript variant 4, mRNA [NM_001198807]	91283	GO:0042802	103207512	chr9	103207453	+	hs|9q31.1	NM_001198807	Myb/SANT-like DNA-binding domain containing 3	MSANTD3	chr9:103207453-103207512	NM_001198807	Hs.530272
A_23_P330070	2.93765	1.55466	2.93765	up	FALSE	Homo sapiens tissue factor pathway inhibitor (lipoprotein-associated coagulation inhibitor) (TFPI), transcript variant 2, mRNA [NM_001032281]	7035	GO:0010951|GO:0009986|GO:0005886|GO:0004866|GO:0007596|GO:0005783|GO:0004867|GO:0031090|GO:0007598|GO:0005576|GO:0031225|GO:0005615	188343465	chr2	188343406	-	hs|2q32.1	NM_001032281	tissue factor pathway inhibitor (lipoprotein-associated coagulation inhibitor)	TFPI	chr2:188343465-188343406	NM_001032281	Hs.516578
A_19_P00810043	2.93747	1.55458	2.93747	up	FALSE	PREDICTED: Homo sapiens FLJ38717 protein (FLJ38717), misc_RNA [XR_250002]	401261		42753013	chr6	42752954	+	hs|6p21.1	XR_250002	FLJ38717 protein	FLJ38717	chr6:42752954-42753013	XR_250002	Hs.656652
A_32_P52609	2.93697	1.55433	2.93697	up	FALSE	Homo sapiens lipin 1 (LPIN1), transcript variant 1, mRNA [NM_145693]	23175	GO:0007077|GO:0006646|GO:0042826|GO:0045598|GO:0031100|GO:0005741|GO:0005634|GO:0044281|GO:0005635|GO:0042975|GO:0031529|GO:0005829|GO:0009062|GO:0003674|GO:0005737|GO:0045944|GO:0001085|GO:0019432|GO:0044255|GO:0006656|GO:0005667|GO:0032869|GO:0031965|GO:0031532|GO:0000266|GO:0003713|GO:0000122|GO:0008195|GO:0006351|GO:0031065|GO:0016311|GO:0005789|GO:0005654|GO:0000278|GO:0006644|GO:0006642|GO:…	11967166	chr2	11967107	+	hs|2p25.1	NM_145693	lipin 1	LPIN1	chr2:11967107-11967166	NM_145693	Hs.467740
A_23_P376704	2.93663	1.55416	2.93663	up	FALSE	Homo sapiens cell death-inducing DFFA-like effector a (CIDEA), transcript variant 1, mRNA [NM_001279]	1149	GO:0005811|GO:0006629|GO:0008219|GO:0035634|GO:0006355|GO:0050995|GO:0001659|GO:0019915|GO:0032720|GO:0006915|GO:0042981|GO:0005634|GO:0005740|GO:0050710|GO:0042803|GO:0006351|GO:0005739|GO:0005737|GO:0010890|GO:1900118|GO:0030512	12277211	chr18	12277152	+	hs|18p11.21	NM_001279	cell death-inducing DFFA-like effector a	CIDEA	chr18:12277152-12277211	NM_001279	Hs.249129
A_23_P26124	2.93579	1.55375	2.93579	up	FALSE	Homo sapiens RAR-related orphan receptor A (RORA), transcript variant 2, mRNA [NM_134260]	6095	GO:0005515|GO:0010467|GO:2000188|GO:0060850|GO:0006367|GO:0003700|GO:0006805|GO:0008013|GO:0045599|GO:0043030|GO:0003707|GO:0070328|GO:0005634|GO:0046068|GO:0010906|GO:0006809|GO:0042692|GO:0001222|GO:0008142|GO:0021702|GO:0045944|GO:0043401|GO:0004879|GO:0001046|GO:0043124|GO:0006355|GO:0072539|GO:0071456|GO:0001223|GO:0001525|GO:0003677|GO:0010575|GO:0019218|GO:0032922|GO:0021930|GO:0043565|GO:…	60789716	chr15	60789657	-	hs|15q22.2	NM_134260	RAR-related orphan receptor A	RORA	chr15:60789716-60789657	NM_134260	Hs.560343
A_23_P9135	2.93497	1.55335	2.93497	up	FALSE	Homo sapiens contactin associated protein-like 3 (CNTNAP3), mRNA [NM_033655]	79937	GO:0008037|GO:0005886|GO:0005576|GO:0016021|GO:0007155	39073363	chr9	39073304	-	hs|9p13.1	NM_033655	contactin associated protein-like 3	CNTNAP3	chr9:39073363-39073304	NM_033655	Hs.128474
A_33_P3213707	2.93232	1.55204	2.93232	up	FALSE	Homo sapiens programmed cell death 1 ligand 2 (PDCD1LG2), mRNA [NM_025239]	80380	GO:0003674|GO:0006955|GO:0005886|GO:0032693|GO:0046007|GO:0042102|GO:0031295|GO:0016021|GO:0032689|GO:0070062|GO:0012505	5557751	chr9	5557692	+	hs|9p24.1	NM_025239	programmed cell death 1 ligand 2	PDCD1LG2	chr9:5557692-5557751	NM_025239	Hs.532279
A_24_P291826	2.92973	1.55077	2.92973	up	FALSE	Homo sapiens synaptotagmin-like 3 (SYTL3), transcript variant 3, mRNA [NM_001009991]	94120	GO:0005544|GO:0017137|GO:0006887|GO:0042043|GO:0006886|GO:0019897|GO:0012505	159181739	chr6	159181680	+	hs|6q25.3	NM_001009991	synaptotagmin-like 3	SYTL3	chr6:159181680-159181739	NM_001009991	Hs.436977
A_19_P00315627	2.92798	1.54991	2.92798	up	FALSE	PREDICTED: Homo sapiens uncharacterized LOC101930053 (LOC101930053), transcript variant X1, ncRNA [XR_428440]	101930053		2493139	chr9	2493080	-	hs|9p24.2	XR_428440	uncharacterized LOC101930053	LOC101930053	chr9:2493139-2493080	XR_428440	Hs.416043
A_24_P923251	2.92794	1.54989	2.92794	up	FALSE	Homo sapiens transglutaminase 2 (TGM2), transcript variant 2, mRNA [NM_198951]	7052	GO:0005515|GO:0043065|GO:0005886|GO:0019904|GO:0043277|GO:0005525|GO:0048661|GO:0046872|GO:0045785|GO:0005829|GO:0005739|GO:0051561|GO:0001974|GO:0051482|GO:0003810|GO:0050729|GO:0051260|GO:0018153|GO:0060662|GO:0043123|GO:0005925|GO:0032471|GO:0070062|GO:0060445	36766505	chr20	36766446	-	hs|20q11.23	NM_198951	transglutaminase 2	TGM2	chr20:36766505-36766446	NM_198951	Hs.517033
A_32_P142881	2.92457	1.54823	2.92457	up	FALSE	Homo sapiens SMG1 phosphatidylinositol 3-kinase-related kinase (SMG1), mRNA [NM_015092]	23049	GO:0005515|GO:0010467|GO:0006950|GO:0005634|GO:0005524|GO:0046872|GO:0005829|GO:0046854|GO:0005737|GO:0046777|GO:0004672|GO:0006406|GO:0000184|GO:0018105|GO:0000724|GO:0004674|GO:0046983	18870910	chr16	18870477	-	hs|16p12.3	NM_015092	SMG1 phosphatidylinositol 3-kinase-related kinase	SMG1	chr16:18870910-18870477	NM_015092	Hs.460179
A_33_P3332885	2.91993	1.54593	2.91993	up	FALSE	Homo sapiens butyrophilin, subfamily 2, member A1 (BTN2A1), transcript variant 4, mRNA [NM_001197234]	11120	GO:0006629|GO:0003674|GO:0005887|GO:0070062	26465609	chr6	26465550	+	hs|6p22.2	NM_001197234	butyrophilin, subfamily 2, member A1	BTN2A1	chr6:26465550-26465609	NM_001197234	Hs.159028
A_33_P3619221	2.91388	1.54294	2.91388	up	FALSE	Homo sapiens zinc finger, MYND-type containing 8 (ZMYND8), transcript variant 7, mRNA [NM_001281773]	23613	GO:0005515|GO:0001106|GO:0070491|GO:0008270|GO:0005634|GO:0000122	45839491	chr20	45839432	-	hs|20q13.12	NM_001281773	zinc finger, MYND-type containing 8	ZMYND8	chr20:45839491-45839432	NM_001281773	Hs.446240
A_19_P00332370	2.91303	1.54252	2.91303	up	FALSE				113697287	chr6	113697228	-	hs|6q21				chr6:113697287-113697228
A_23_P162171	2.91301	1.54251	2.91301	up	FALSE	Homo sapiens melanoma cell adhesion molecule (MCAM), mRNA [NM_006500]	4162	GO:0061042|GO:0030335|GO:0005886|GO:0003094|GO:0005634|GO:0016021|GO:0001525|GO:0007155|GO:0009653|GO:0005925|GO:0005615|GO:0009897	119180061	chr11	119180002	-	hs|11q23.3	NM_006500	melanoma cell adhesion molecule	MCAM	chr11:119180061-119180002	NM_006500	Hs.599039
A_23_P104563	2.91269	1.54235	2.91269	up	FALSE	Homo sapiens carnitine palmitoyltransferase 1A (liver) (CPT1A), transcript variant 2, mRNA [NM_001031847]	1374	GO:0014070|GO:0001676|GO:0006635|GO:0004095|GO:0042493|GO:0006853|GO:0005743|GO:0005741|GO:0044281|GO:0042802|GO:0071398|GO:0005739|GO:0050796|GO:0016020|GO:0030855|GO:0032000|GO:0006006|GO:0006641|GO:0007623|GO:0051260|GO:0042755|GO:0031307|GO:0009437|GO:0044255	68527122	chr11	68527063	-	hs|11q13.3	NM_001031847	carnitine palmitoyltransferase 1A (liver)	CPT1A	chr11:68527122-68527063	NM_001031847	Hs.503043
A_33_P3421200	2.90499	1.53853	2.90499	up	FALSE	Homo sapiens family with sequence similarity 86, member B3, pseudogene (FAM86B3P), transcript variant 2, non-coding RNA [NR_024361]	286042		8102303	chr8	8102244	+	hs|8p23.1		family with sequence similarity 86, member A pseudogene	FAM86B3P	chr8:8102244-8102303	NR_024361	Hs.656318
A_23_P90419	2.9046	1.53834	2.9046	up	FALSE	Homo sapiens pre-B-cell leukemia homeobox 4 (PBX4), transcript variant 1, mRNA [NM_025245]	80714	GO:0043565|GO:0001741|GO:0003700|GO:0006366|GO:0005634|GO:0045893	19672597	chr19	19672538	-	hs|19p13.11	NM_025245	pre-B-cell leukemia homeobox 4	PBX4	chr19:19672597-19672538	NM_025245	Hs.466257
A_33_P3699445	2.90447	1.53828	2.90447	up	FALSE	Homo sapiens hypothetical protein LOC644613, mRNA (cDNA clone IMAGE:4177475), partial cds. [BC025792]			64546712	chr11	64546653	+	hs|11q13.1	BC025792			chr11:64546653-64546712		Hs.604039
A_23_P21560	2.90355	1.53782	2.90355	up	FALSE	Homo sapiens family with sequence similarity 49, member A (FAM49A), mRNA [NM_030797]	81553	GO:0005622	16736356	chr2	16734228	-	hs|2p24.2	NM_030797	family with sequence similarity 49, member A	FAM49A	chr2:16736356-16734228	NM_030797	Hs.467769
A_24_P350245	2.90282	1.53746	2.90282	up	FALSE	Homo sapiens dedicator of cytokinesis 5 (DOCK5), mRNA [NM_024940]	80005	GO:0043547|GO:0005085|GO:0005737|GO:0007264	25101271	chr8	25101212	+	hs|8p21.2	NM_024940	dedicator of cytokinesis 5	DOCK5	chr8:25101212-25101271	NM_024940	Hs.195403
A_23_P92093	2.90271	1.5374	2.90271	up	FALSE	Homo sapiens cadherin, EGF LAG seven-pass G-type receptor 3 (CELSR3), mRNA [NM_001407]	1951	GO:0032880|GO:0005515|GO:0042384|GO:0007413|GO:0007186|GO:0005886|GO:0004930|GO:0005509|GO:0016021|GO:0001764|GO:0007156	48674303	chr3	48674244	-	hs|3p21.31	NM_001407	cadherin, EGF LAG seven-pass G-type receptor 3	CELSR3	chr3:48674303-48674244	NM_001407	Hs.631926
A_32_P4199	2.90217	1.53713	2.90217	up	FALSE	Homo sapiens ring finger protein 152 (RNF152), mRNA [NM_173557]	220441	GO:0004842|GO:0016874|GO:0006915|GO:0008270|GO:0016021|GO:0070936|GO:0005765|GO:0005764	59482758	chr18	59482699	-	hs|18q21.33	NM_173557	ring finger protein 152	RNF152	chr18:59482758-59482699	NM_173557	Hs.667457
A_23_P167479	2.90089	1.53649	2.90089	up	FALSE	Homo sapiens interleukin 17B (IL17B), mRNA [NM_014443]	27190	GO:1900017|GO:0006955|GO:0006954|GO:0007267|GO:0005615|GO:0005125	148756375	chr5	148756316	-	hs|5q32	NM_014443	interleukin 17B	IL17B	chr5:148756375-148756316	NM_014443	Hs.156979
A_24_P450285	2.89942	1.53576	2.89942	up	FALSE	Homo sapiens coiled-coil domain containing 153 (CCDC153), mRNA [NM_001145018]	283152		119061446	chr11	119061130	-	hs|11q23.3	NM_001145018	coiled-coil domain containing 153	CCDC153	chr11:119061446-119061130	NM_001145018	Hs.114777
A_33_P3841819	2.8992	1.53566	2.8992	up	FALSE	Homo sapiens THUMPD3 antisense RNA 1 (THUMPD3-AS1), long non-coding RNA [NR_027007]	440944		9431671	chr3	9431612	-	hs|3p25.3	NR_027007	THUMPD3 antisense RNA 1	THUMPD3-AS1	chr3:9431671-9431612	NR_027007	Hs.598958
A_23_P343935	2.8986	1.53536	2.8986	up	FALSE	Homo sapiens egl-9 family hypoxia-inducible factor 1 (EGLN1), mRNA [NM_022051]	54583	GO:0031545|GO:0005515|GO:0031543|GO:0060711|GO:0071731|GO:0061418|GO:0005634|GO:0043433|GO:0005829|GO:0005737|GO:0055008|GO:0001666|GO:0031418|GO:0005506|GO:0060412|GO:0051344|GO:0045765|GO:0071456|GO:0060347|GO:0018401|GO:0016706|GO:0019899|GO:0030821|GO:0032364|GO:0055114	231502208	chr1	231502149	-	hs|1q42.2	NM_022051	egl-9 family hypoxia-inducible factor 1	EGLN1	chr1:231502208-231502149	NM_022051	Hs.444450
A_23_P571	2.8946	1.53337	2.8946	up	FALSE	Homo sapiens solute carrier family 2 (facilitated glucose transporter), member 1 (SLC2A1), mRNA [NM_006516]	6513	GO:0005515|GO:0005886|GO:0006767|GO:0072562|GO:0044281|GO:0043621|GO:0070837|GO:0055056|GO:0042802|GO:0005829|GO:0008645|GO:0016323|GO:0042910|GO:0015758|GO:0005911|GO:0042149|GO:0019900|GO:0005355|GO:0070062|GO:0042470|GO:0005975|GO:0030496|GO:0042908|GO:0006970|GO:0055085|GO:0019852|GO:0006461|GO:0006112|GO:0001939|GO:0050796|GO:0016020|GO:0006766|GO:0005887|GO:0005901|GO:0009405|GO:0033300|GO:…	43391933	chr1	43391874	-	hs|1p34.2	NM_006516	solute carrier family 2 (facilitated glucose transporter), member 1	SLC2A1	chr1:43391933-43391874	NM_006516	Hs.473721
A_33_P3400708	2.89131	1.53173	2.89131	up	FALSE	Homo sapiens BCL2/adenovirus E1B 19kD interacting protein like (BNIPL), transcript variant 2, mRNA [NM_001159642]	149428	GO:0005515|GO:0008285|GO:0006915|GO:0005634|GO:0042802|GO:0040009|GO:0005829	151020075	chr1	151020016	+	hs|1q21.3	NM_001159642	BCL2/adenovirus E1B 19kD interacting protein like	BNIPL	chr1:151020016-151020075	NM_001159642	Hs.591473
A_19_P00324157	2.8898	1.53097	2.8898	up	FALSE				122009290	chr11	122009231	-	hs|11q24.1				chr11:122009290-122009231
A_33_P3308706	2.88817	1.53016	2.88817	up	FALSE	Homo sapiens ubiquitin specific peptidase 47 (USP47), transcript variant 1, mRNA [NM_001282659]	55031	GO:0005515|GO:0043066|GO:0004843|GO:0030307|GO:0042493|GO:0005634|GO:0006974|GO:0004197|GO:0005737|GO:0034644|GO:0010972|GO:0071987|GO:0061136|GO:0006284|GO:0035520|GO:0043161|GO:0043154|GO:0045892|GO:0019005	11901788	chr11	11901729	+	hs|11p15.3	NM_001282659	ubiquitin specific peptidase 47	USP47	chr11:11901729-11901788	NM_001282659	Hs.577256
A_33_P3244956	2.88814	1.53014	2.88814	up	FALSE	Homo sapiens nuclear receptor interacting protein 3 (NRIP3), mRNA [NM_020645]	56675	GO:0006508|GO:0004190	9005482	chr11	9005423	-	hs|11p15.4	NM_020645	nuclear receptor interacting protein 3	NRIP3	chr11:9005482-9005423	NM_020645	Hs.523467
A_32_P132317	2.88776	1.52995	2.88776	up	FALSE	Homo sapiens G protein-coupled receptor 155 (GPR155), transcript variant 1, mRNA [NM_001033045]	151556	GO:0035556|GO:0003674|GO:0050890|GO:0016021|GO:0055085|GO:0070062	175297161	chr2	175297102	-	hs|2q31.1	NM_001033045	G protein-coupled receptor 155	GPR155	chr2:175297161-175297102	NM_001033045	Hs.516604
A_24_P282309	2.88744	1.52979	2.88744	up	FALSE	Homo sapiens myoferlin (MYOF), transcript variant 2, mRNA [NM_133337]	26509	GO:0005515|GO:0031965|GO:0030947|GO:0005886|GO:0008015|GO:0007520|GO:0005635|GO:0031410|GO:0043231|GO:0034605|GO:0005543|GO:0006936|GO:0005901|GO:0001778|GO:0016021|GO:0030659|GO:0070062	95162101	chr10	95162042	-	hs|10q23.33	NM_133337	myoferlin	MYOF	chr10:95162101-95162042	NM_133337	Hs.602086
A_19_P00802607	2.88675	1.52945	2.88675	up	FALSE	LNCipedia lincRNA (lnc-HK2-1), lincRNA [lnc-HK2-1:1]			75169863	chr2	75169804	+	hs|2p12		lnc-HK2-1:1	lnc-HK2-1	chr2:75169804-75169863
A_23_P141345	2.8857	1.52892	2.8857	up	FALSE	Homo sapiens membrane protein, palmitoylated 3 (MAGUK p55 subfamily member 3) (MPP3), transcript variant 1, mRNA [NM_001932]	4356	GO:0007165|GO:0005887|GO:0046939|GO:0004385|GO:0030165	41878935	chr17	41878876	-	hs|17q21.31	NM_001932	membrane protein, palmitoylated 3 (MAGUK p55 subfamily member 3)	MPP3	chr17:41878935-41878876	NM_001932	Hs.396566
A_19_P00316467	2.88537	1.52876	2.88537	up	FALSE	long intergenic non-protein coding RNA 973 [Source:HGNC Symbol;Acc:HGNC:48868] [ENST00000473756]			98700158	chr3	98700099	+	hs|3q12.1				chr3:98700099-98700158		Hs.307772
A_23_P212608	2.88489	1.52852	2.88489	up	FALSE	Homo sapiens calsyntenin 2 (CLSTN2), mRNA [NM_022131]	64084	GO:0000139|GO:0045211|GO:0005509|GO:0005789|GO:0016021|GO:0007156	140286438	chr3	140286379	+	hs|3q23	NM_022131	calsyntenin 2	CLSTN2	chr3:140286379-140286438	NM_022131	Hs.158529
A_19_P00811517	2.88486	1.5285	2.88486	up	FALSE				95877623	chr14	95877564	+	hs|14q32.13				chr14:095877564-095877623
A_19_P00811218	2.8839	1.52802	2.8839	up	FALSE				187449716	chr1	187449657	+	hs|1q31.1				chr1:187449657-187449716
A_33_P3355371	2.88373	1.52793	2.88373	up	FALSE	tetratricopeptide repeat domain 9C [Source:HGNC Symbol;Acc:HGNC:28432] [ENST00000294161]	283237		62503313	chr11	62503254	+	hs|11q12.3	XR_247197	tetratricopeptide repeat domain 9C	TTC9C	chr11:62503254-62503313	XR_247197	Hs.31704
A_24_P377144	2.88308	1.52761	2.88308	up	FALSE	Homo sapiens anthrax toxin receptor 2 (ANTXR2), transcript variant 1, mRNA [NM_058172]	118429	GO:0005515|GO:0022414|GO:0005886|GO:0009405|GO:0005789|GO:0005576|GO:0004872|GO:0016021|GO:0046872|GO:0010008|GO:0009897	80899282	chr4	80899223	-	hs|4q21.21	NM_058172	anthrax toxin receptor 2	ANTXR2	chr4:80899282-80899223	NM_058172	Hs.162963
A_33_P3329344	2.88225	1.52719	2.88225	up	FALSE	Homo sapiens fatty acid synthase (FASN), mRNA [NM_004104]	2194	GO:0005515|GO:0005886|GO:0015939|GO:0006767|GO:0044281|GO:0035338|GO:0070402|GO:0042803|GO:0005829|GO:0005739|GO:0005737|GO:0047117|GO:0008144|GO:0019432|GO:0006631|GO:0071353|GO:0006633|GO:0004313|GO:0004312|GO:0044255|GO:0070062|GO:0042470|GO:0016295|GO:0005794|GO:0004319|GO:0016296|GO:0004315|GO:0047451|GO:0004314|GO:0006084|GO:0004317|GO:0001649|GO:0004316|GO:0042587|GO:0031325|GO:0006112|GO:…	80036275	chr17	80036216	-	hs|17q25.3	NM_004104	fatty acid synthase	FASN	chr17:80036275-80036216	NM_004104	Hs.83190
A_33_P3356525	2.88209	1.52712	2.88209	up	FALSE	Homo sapiens cDNA FLJ45482 fis, clone BRTHA2001953. [AK127393]	645566		165824	chr7_gl000195_random	165765	+		AK127393	uncharacterized LOC645566	FLJ45482	chr7_gl000195_random:165765-165824		Hs.88045
A_33_P3803639	2.88207	1.52711	2.88207	up	FALSE	Homo sapiens TNF receptor-associated factor 2 (TRAF2), mRNA [NM_021138]	7186	GO:0005515|GO:0097300|GO:0035631|GO:0004842|GO:0071732|GO:0016874|GO:0032403|GO:0043623|GO:0042802|GO:0030163|GO:0070207|GO:0070534|GO:0005938|GO:0031625|GO:0005164|GO:0019903|GO:0031435|GO:0002726|GO:0033209|GO:0097057|GO:0051865|GO:0045087|GO:0050870|GO:0009898|GO:0008270|GO:0045121|GO:0019899|GO:0005174|GO:2001238|GO:2001239|GO:0000151|GO:0031996|GO:0051291|GO:0005829|GO:0005737|GO:0051091|GO:…	139821056	chr9	139820997	+	hs|9q34.3	NM_021138	TNF receptor-associated factor 2	TRAF2	chr9:139820997-139821056	NM_021138	Hs.522506
A_23_P371876	2.87923	1.52569	2.87923	up	FALSE	Homo sapiens alkB, alkylation repair homolog 8 (E. coli) (ALKBH8), transcript variant 2, mRNA [NM_138775]	91801	GO:0005515|GO:0000049|GO:0005506|GO:0030488|GO:0005634|GO:0006974|GO:0005829|GO:0002098|GO:0016300|GO:0015630|GO:0016706|GO:0005654|GO:0008270|GO:0055114	107375618	chr11	107375559	-	hs|11q22.3	NM_138775	alkB, alkylation repair homolog 8 (E. coli)	ALKBH8	chr11:107375618-107375559	NM_138775	Hs.503763
A_19_P00321201	2.87876	1.52545	2.87876	up	FALSE	Homo sapiens beta-gamma crystallin domain containing 3 (CRYBG3), mRNA [NM_153605]	131544	GO:0030246	97583180	chr3	97583121	+	hs|3q11.2	NM_153605	beta-gamma crystallin domain containing 3	CRYBG3	chr3:97583121-97583180	NM_153605	Hs.733378
A_19_P00319862	2.87809	1.52511	2.87809	up	FALSE	maternally expressed 3 (non-protein coding) [Source:HGNC Symbol;Acc:HGNC:14575] [ENST00000452120]	55384		101298359	chr14	101298300	+	hs|14q32.2	BC023543	maternally expressed 3 (non-protein coding)	MEG3	chr14:101298300-101298359
A_19_P00320028	2.87696	1.52455	2.87696	up	FALSE	Homo sapiens long intergenic non-protein coding RNA 1004 (LINC01004), long non-coding RNA [NR_039981]	100216546		104628139	chr7	104628080	-	hs|7q22.3	NR_039981	long intergenic non-protein coding RNA 1004	LINC01004	chr7:104628139-104628080	NR_039981	Hs.369356
A_24_P97825	2.87188	1.522	2.87188	up	FALSE	Homo sapiens coiled-coil domain containing 69 (CCDC69), mRNA [NM_015621]	26112		150561538	chr5	150561479	-	hs|5q33.1	NM_015621	coiled-coil domain containing 69	CCDC69	chr5:150561538-150561479	NM_015621	Hs.655336
A_33_P3303449	2.86845	1.52027	2.86845	up	FALSE	Homo sapiens leptin receptor (LEPR), transcript variant 5, mRNA [NM_001198688]	3953	GO:0045721|GO:0005515|GO:0004896|GO:0005886|GO:0051346|GO:0019221|GO:0005576|GO:0007275|GO:0042802|GO:0043235|GO:0006112|GO:0016021|GO:0007166|GO:0004888|GO:0008203	66088663	chr1	66088604	+	hs|1p31.3	NM_001198688	leptin receptor	LEPR	chr1:66088604-66088663	NM_001198688	Hs.723178
A_32_P46571	2.86751	1.5198	2.86751	up	FALSE	Homo sapiens rhomboid, veinlet-like 2 (Drosophila) (RHBDL2), mRNA [NM_017821]	54933	GO:0005886|GO:0004252|GO:0006508|GO:0016021	39351574	chr1	39351515	-	hs|1p34.3	NM_017821	rhomboid, veinlet-like 2 (Drosophila)	RHBDL2	chr1:39351574-39351515	NM_017821	Hs.524626
A_23_P128817	2.86612	1.5191	2.86612	up	FALSE	Homo sapiens phosphoenolpyruvate carboxykinase 2 (mitochondrial) (PCK2), transcript variant 1, mRNA [NM_004563]	5106	GO:0005515|GO:0005975|GO:0006094|GO:0006107|GO:0051384|GO:0044281|GO:0005525|GO:0046872|GO:0005739|GO:0004611|GO:0006090|GO:0004613|GO:0005759|GO:0006116|GO:0009405|GO:0006006|GO:0032024|GO:0071333|GO:0070062	24571999	chr14	24569401	+	hs|14q11.2	NM_004563	phosphoenolpyruvate carboxykinase 2 (mitochondrial)	PCK2	chr14:24569401-24571999	NM_004563	Hs.75812
A_32_P151544	2.86527	1.51867	2.86527	up	FALSE	Homo sapiens keratin 18, type I (KRT18), transcript variant 1, mRNA [NM_000224]	3875	GO:0005515|GO:0005882|GO:0048471|GO:0043066|GO:0005815|GO:0045104|GO:0034451|GO:0097284|GO:0005730|GO:0097191|GO:0009653|GO:0033209|GO:0071944|GO:0005737|GO:0007049|GO:0005198|GO:0097110|GO:0016032|GO:0045095|GO:0043000|GO:0070062	53346554	chr12	53346116	+	hs|12q13.13	NM_000224	keratin 18, type I	KRT18	chr12:53346116-53346554	NM_000224	Hs.406013
A_33_P3268304	2.86518	1.51862	2.86518	up	FALSE	Homo sapiens LIM and senescent cell antigen-like domains 2 (LIMS2), transcript variant 5, mRNA [NM_001161404]	55679	GO:2001046|GO:0043066|GO:0016337|GO:2000178|GO:0005886|GO:0034329|GO:2000346|GO:0008270|GO:0005634|GO:0005925|GO:0045216|GO:0005829	128396064	chr2	128396005	-	hs|2q14.3	NM_001161404	LIM and senescent cell antigen-like domains 2	LIMS2	chr2:128396064-128396005	NM_001161404	Hs.469881
A_23_P210131	2.86295	1.5175	2.86295	up	FALSE	ankyrin repeat domain 36C [Source:HGNC Symbol;Acc:HGNC:32946] [ENST00000619511]			96657375	chr2	96657316	-	hs|2q11.1	XR_251128			chr2:96657375-96657316	XR_251128
A_33_P3347291	2.85787	1.51494	2.85787	up	FALSE	Homo sapiens indolethylamine N-methyltransferase (INMT), transcript variant 2, mRNA [NM_001199219]	11185	GO:0030748|GO:0004790|GO:0009636|GO:0009308|GO:0032259|GO:0005829	30797217	chr7	30797158	+	hs|7p14.3	NM_001199219	indolethylamine N-methyltransferase	INMT	chr7:30797158-30797217	NM_001199219	Hs.632629
A_33_P3331307	2.85483	1.5134	2.85483	up	FALSE	Homo sapiens CDC42 effector protein (Rho GTPase binding) 3 (CDC42EP3), transcript variant 1, mRNA [NM_006449]	10602	GO:0005519|GO:0005886|GO:0008360|GO:0007266|GO:0015629|GO:0005100|GO:0012505|GO:0007165|GO:0005737|GO:0030838|GO:0032321|GO:0031274|GO:0017049	37870802	chr2	37870743	-	hs|2p22.2	NM_006449	CDC42 effector protein (Rho GTPase binding) 3	CDC42EP3	chr2:37870802-37870743	NM_006449	Hs.369574
A_23_P69863	2.85463	1.5133	2.85463	up	FALSE	Homo sapiens protocadherin beta 5 (PCDHB5), mRNA [NM_015669]	26167	GO:0016339|GO:0005886|GO:0005509|GO:0007268|GO:0016021|GO:0007416|GO:0007156	140517514	chr5	140517455	+	hs|5q31.3	NM_015669	protocadherin beta 5	PCDHB5	chr5:140517455-140517514	NM_015669	Hs.119693
A_19_P00326488	2.85391	1.51294	2.85391	up	FALSE				37261233	chr8	37261174	-	hs|8p11.23				chr8:037261233-037261174
A_33_P3237517	2.84552	1.50869	2.84552	up	FALSE	zinc finger protein 292 [Source:HGNC Symbol;Acc:HGNC:18410] [ENST00000369578]	23036	GO:0001077|GO:0045944|GO:0005634|GO:0003677|GO:0046872|GO:0006351	87933641	chr6	87933582	+	hs|6q14.3	AK123473	zinc finger protein 292	ZNF292	chr6:87933582-87933641		Hs.485892
A_19_P00322616	2.84419	1.50802	2.84419	up	FALSE				195419180	chr3	195419121	+	hs|3q29				chr3:195419121-195419180
A_33_P3236082	2.84383	1.50784	2.84383	up	FALSE	Homo sapiens NAD(P) dependent steroid dehydrogenase-like (NSDHL), transcript variant 2, mRNA [NM_001129765]	50814	GO:0005811|GO:0006695|GO:0005783|GO:0044281|GO:0003854|GO:0007224|GO:0043231|GO:0047012|GO:0005789|GO:0060716|GO:0016021|GO:0001942|GO:0055114	152037906	chrX	152037847	+	hs|Xq28	NM_001129765	NAD(P) dependent steroid dehydrogenase-like	NSDHL	chrX:152037847-152037906	NM_001129765	Hs.57698
A_33_P3255434	2.83902	1.50539	2.83902	up	FALSE	Homo sapiens maternally expressed 3 (non-protein coding) (MEG3), transcript variant 1, long non-coding RNA [NR_002766]	55384		101327345	chr14	101327286	+	hs|14q32.2	NR_002766	maternally expressed 3 (non-protein coding)	MEG3	chr14:101327286-101327345	NR_002766	Hs.654863
A_33_P3376873	2.83887	1.50532	2.83887	up	FALSE	Homo sapiens, clone IMAGE:5480271, mRNA. [BC041650]			8956083	chr16	8956024	-	hs|16p13.2	BC041650			chr16:8956083-8956024
A_33_P3384462	2.83584	1.50377	2.83584	up	FALSE	Homo sapiens thrombospondin, type I, domain containing 4 (THSD4), transcript variant 1, mRNA [NM_024817]	79875	GO:0006508|GO:0001527|GO:0004222|GO:0070062|GO:0048251	72075722	chr15	72075663	+	hs|15q23	NM_024817	thrombospondin, type I, domain containing 4	THSD4	chr15:72075663-72075722	NM_024817	Hs.387057
A_32_P78816	2.83507	1.50338	2.83507	up	FALSE	Homo sapiens phosphoserine phosphatase (PSPH), mRNA [NM_004577]	5723	GO:0043005|GO:0000287|GO:0005509|GO:0008652|GO:0044281|GO:0033574|GO:0042803|GO:0004647|GO:0005829|GO:0009612|GO:0034641|GO:0005737|GO:0016311|GO:0031667|GO:0006564|GO:0006563	56078858	chr7	56078799	-	hs|7p11.2	NM_004577	phosphoserine phosphatase	PSPH	chr7:56078858-56078799	NM_004577	Hs.512656
A_33_P3494748	2.8309	1.50126	2.8309	up	FALSE	Homo sapiens transmembrane protein 65 (TMEM65), mRNA [NM_194291]	157378	GO:0005739|GO:0016021	125324320	chr8	125324261	-	hs|8q24.13	NM_194291	transmembrane protein 65	TMEM65	chr8:125324320-125324261	NM_194291	Hs.187646
A_33_P3266928	2.82671	1.49913	2.82671	up	FALSE	Homo sapiens lemur tyrosine kinase 3 (LMTK3), mRNA [NM_001080434]	114783	GO:0003674|GO:0004674|GO:0010923|GO:0006468|GO:0016021|GO:0005575|GO:0005524	48988597	chr19	48988538	-	hs|19q13.33	NM_001080434	lemur tyrosine kinase 3	LMTK3	chr19:48988597-48988538	NM_001080434	Hs.207426
A_33_P3224595	2.82528	1.49839	2.82528	up	FALSE	Homo sapiens oral-facial-digital syndrome 1 (OFD1), mRNA [NM_003611]	8481	GO:0005515|GO:0005813|GO:0010172|GO:0035082|GO:0006996|GO:0043015|GO:0007099|GO:0043014|GO:0005814|GO:0034451|GO:0005634|GO:2000314|GO:0036064|GO:0005829|GO:0060287|GO:0005929|GO:0007067|GO:0016020|GO:0000086|GO:0060271|GO:0015630|GO:0090307|GO:0000278	13769486	chrX	13769427	+	hs|Xp22.2	NM_003611	oral-facial-digital syndrome 1	OFD1	chrX:13769427-13769486	NM_003611	Hs.6483
A_33_P3341474	2.82492	1.49821	2.82492	up	FALSE	Homo sapiens zinc finger and BTB domain containing 38 (ZBTB38), mRNA [NM_001080412]	253461	GO:0005515|GO:0008327|GO:0003700|GO:0045944|GO:0072562|GO:0005634|GO:0045892|GO:0046872|GO:0042803|GO:0006351	141168560	chr3	141168501	+	hs|3q23	NM_001080412	zinc finger and BTB domain containing 38	ZBTB38	chr3:141168501-141168560	NM_001080412	Hs.518301
A_33_P3322236	2.82441	1.49795	2.82441	up	FALSE	long intergenic non-protein coding RNA 969 [Source:HGNC Symbol;Acc:HGNC:48729] [ENST00000615493]			195415380	chr3	195415321	+	hs|3q29	AK125217			chr3:195415321-195415380		Hs.566872
A_33_P3732688	2.82109	1.49625	2.82109	up	FALSE	Homo sapiens cDNA FLJ43185 fis, clone FCBBF3021940. [AK125175]	646034		31894795	chr10	31894736	+	hs|10p11.22	AK125175	uncharacterized LOC646034	LOC646034	chr10:31894736-31894795		Hs.512237
A_23_P210176	2.81964	1.49551	2.81964	up	FALSE	Homo sapiens integrin, alpha 6 (ITGA6), transcript variant 2, mRNA [NM_000210]	3655	GO:0005515|GO:2001237|GO:0030056|GO:0033627|GO:0005886|GO:0097186|GO:0010811|GO:0030175|GO:0050900|GO:0046872|GO:0016337|GO:0009925|GO:0005913|GO:0030198|GO:0045944|GO:0031668|GO:0031581|GO:0046847|GO:0010668|GO:0043065|GO:0022409|GO:0009986|GO:0034329|GO:0031589|GO:0048565|GO:0034676|GO:0005604|GO:0071407|GO:0005178|GO:0007160|GO:0050873|GO:0007596|GO:0007229|GO:0043236|GO:0035878|GO:0007044|GO:…	173370615	chr2	173370556	+	hs|2q31.1	NM_000210	integrin, alpha 6	ITGA6	chr2:173370556-173370615	NM_000210	Hs.133397
A_33_P3414192	2.81747	1.4944	2.81747	up	FALSE	Homo sapiens sortilin-related VPS10 domain containing receptor 1 (SORCS1), transcript variant 6, mRNA [NM_001206572]	114815	GO:0005515|GO:0016020|GO:0007218|GO:0016021|GO:0008188	108337017	chr10	108336958	-	hs|10q25.1	NM_001206572	sortilin-related VPS10 domain containing receptor 1	SORCS1	chr10:108337017-108336958	NM_001206572	Hs.591915
A_33_P3366246	2.8174	1.49437	2.8174	up	FALSE	Homo sapiens UDP-glucose glycoprotein glucosyltransferase 1 (UGGT1), transcript variant 1, mRNA [NM_020120]	56886	GO:0005793|GO:0006457|GO:0005783|GO:0051084|GO:0005788|GO:0003980|GO:0051082|GO:0044267|GO:0070062|GO:0043687|GO:0018279	128948961	chr2	128948902	+	hs|2q14.3	NM_020120	UDP-glucose glycoprotein glucosyltransferase 1	UGGT1	chr2:128948902-128948961	NM_020120	Hs.743306
A_23_P99452	2.81587	1.49358	2.81587	up	FALSE	Homo sapiens breast cancer 2, early onset (BRCA2), mRNA [NM_000059]	675	GO:0005515|GO:0010165|GO:0048478|GO:0001833|GO:0005634|GO:0001556|GO:0007283|GO:0002020|GO:0033593|GO:0006302|GO:0000910|GO:0005737|GO:0003697|GO:0000724|GO:0010485|GO:0030141|GO:0006978|GO:0010332|GO:0004402|GO:0030097|GO:0005813|GO:0032465|GO:0043015|GO:0007569|GO:0010484|GO:0051298|GO:0043234|GO:0042771|GO:0008585|GO:0045931|GO:0010225|GO:0006281|GO:0043966|GO:0043967|GO:0007420|GO:0005654|GO:…	32973055	chr13	32972996	+	hs|13q13.1	NM_000059	breast cancer 2, early onset	BRCA2	chr13:32972996-32973055	NM_000059	Hs.34012
A_23_P206280	2.81532	1.4933	2.81532	up	FALSE	Homo sapiens G protein-coupled receptor 56 (GPR56), transcript variant 3, mRNA [NM_201525]	9289	GO:0008285|GO:2001223|GO:0004930|GO:0035025|GO:0005518|GO:0050840|GO:0007267|GO:0021801|GO:0001525|GO:0007266|GO:0021819|GO:0070528|GO:0045785|GO:0010573|GO:0007186|GO:0005887|GO:0007420|GO:0016021|GO:0007155|GO:0070062	57698835	chr16	57698776	+	hs|16q21	NM_201525	G protein-coupled receptor 56	GPR56	chr16:57698776-57698835	NM_201525	Hs.513633
A_33_P3606685	2.80883	1.48997	2.80883	up	FALSE	Homo sapiens chromosome 12 open reading frame 80 (C12orf80), mRNA [NM_001242696]	283403		52599432	chr12	52599373	-	hs|12q13.13	NM_001242696	chromosome 12 open reading frame 80	C12orf80	chr12:52599432-52599373	NM_001242696	Hs.667179
A_23_P143935	2.80756	1.48932	2.80756	up	FALSE	Homo sapiens phosphatidylinositol glycan anchor biosynthesis, class Z (PIGZ), mRNA [NM_025163]	80235	GO:0000030|GO:0005783|GO:0005789|GO:0000026|GO:0016021|GO:0006506	196673315	chr3	196673256	-	hs|3q29	NM_025163	phosphatidylinositol glycan anchor biosynthesis, class Z	PIGZ	chr3:196673315-196673256	NM_025163	Hs.518403
A_33_P3419785	2.80651	1.48878	2.80651	up	FALSE	Homo sapiens BCL2/adenovirus E1B 19kDa interacting protein 3 (BNIP3), mRNA [NM_004052]	664	GO:0005515|GO:0008219|GO:0048102|GO:0070301|GO:0005783|GO:0005741|GO:0005634|GO:0005635|GO:0090141|GO:0051402|GO:0030425|GO:0042803|GO:0042802|GO:0005739|GO:0051607|GO:0005737|GO:0043068|GO:0043243|GO:0071279|GO:0090200|GO:0016032|GO:0046902|GO:0001666|GO:0043066|GO:0031966|GO:0043065|GO:0046982|GO:0072593|GO:0071456|GO:0006915|GO:0035694|GO:0043653|GO:0051020|GO:0045837|GO:0010637|GO:0050873|GO:…	133781940	chr10	133781881	-	hs|10q26.3	NM_004052	BCL2/adenovirus E1B 19kDa interacting protein 3	BNIP3	chr10:133781940-133781881	NM_004052	Hs.144873
A_24_P360529	2.80643	1.48873	2.80643	up	FALSE	Homo sapiens cAMP-specific cyclic nucleotide phosphodiesterase PDE7A3 mRNA, complete cds. [AF332652]	5150	GO:0007165|GO:0004115|GO:0046872|GO:0006198|GO:0005829	66634719	chr8	66634660	-	hs|8q13.1	AF332652	phosphodiesterase 7A	PDE7A	chr8:66634719-66634660		Hs.527119
A_33_P3404989	2.8045	1.48775	2.8045	up	FALSE	Homo sapiens histone cluster 1, H3h (HIST1H3H), mRNA [NM_003536]	8357	GO:0005515|GO:0010467|GO:0046982|GO:0006325|GO:0006335|GO:0005576|GO:0005634|GO:0000228|GO:0003677|GO:0032776|GO:0043234|GO:0060968|GO:0016020|GO:0000183|GO:0007596|GO:0045814|GO:0040029|GO:0005654|GO:0000786|GO:0070062	27778314	chr6	27778255	+	hs|6p22.1	NM_003536	histone cluster 1, H3h	HIST1H3H	chr6:27778255-27778314	NM_003536	Hs.591778
A_33_P3386723	2.79642	1.48358	2.79642	up	FALSE	keratin 18 pseudogene 64 [Source:HGNC Symbol;Acc:HGNC:48891] [ENST00000434946]			85998237	chr6	85998178	+	hs|6q14.3				chr6:85998178-85998237
A_23_P154806	2.79256	1.48159	2.79256	up	FALSE	Homo sapiens erythrocyte membrane protein band 4.1-like 1 (EPB41L1), transcript variant 1, mRNA [NM_012156]	2036	GO:0005886|GO:0030866|GO:0005198|GO:0007268|GO:0003779|GO:0005856|GO:0019898|GO:0005829	34818185	chr20	34818126	+	hs|20q11.23	NM_012156	erythrocyte membrane protein band 4.1-like 1	EPB41L1	chr20:34818126-34818185	NM_012156	Hs.437422
A_33_P3257678	2.79107	1.48082	2.79107	up	FALSE	Homo sapiens histone cluster 2, H3a (HIST2H3A), mRNA [NM_001005464]	333932	GO:0005515|GO:0010467|GO:0046982|GO:0005576|GO:0005634|GO:0003677|GO:0032776|GO:0000183|GO:0007596|GO:0045814|GO:0040029|GO:0005654|GO:0000786|GO:0070062	149824685	chr1	149824626	+	hs|1q21.2	NM_001005464	histone cluster 2, H3a	HIST2H3A	chr1:149824626-149824685	NM_001005464	Hs.706618
A_23_P211909	2.78794	1.4792	2.78794	up	FALSE	Homo sapiens plastin 1 (PLS1), transcript variant 2, mRNA [NM_002670]	5357	GO:0005737|GO:0051015|GO:0005509|GO:0005200|GO:0070062	142432179	chr3	142432120	+	hs|3q23	NM_002670	plastin 1	PLS1	chr3:142432120-142432179	NM_002670	Hs.203637
A_23_P108823	2.78622	1.47831	2.78622	up	FALSE	Homo sapiens oxysterol binding protein-like 6 (OSBPL6), transcript variant 1, mRNA [NM_032523]	114880	GO:0005515|GO:0031965|GO:0005886|GO:0006869|GO:0097038|GO:0008289|GO:0005829	179260312	chr2	179260253	+	hs|2q31.2	NM_032523	oxysterol binding protein-like 6	OSBPL6	chr2:179260253-179260312	NM_032523	Hs.318775
A_33_P3240538	2.78591	1.47815	2.78591	up	FALSE	Homo sapiens tubulin, epsilon 1 (TUBE1), mRNA [NM_016262]	51175	GO:0006184|GO:0051258|GO:0007098|GO:0005874|GO:0005200|GO:0003924|GO:0005525|GO:0000242	112392126	chr6	112392067	-	hs|6q21	NM_016262	tubulin, epsilon 1	TUBE1	chr6:112392126-112392067	NM_016262	Hs.34851
A_23_P150609	2.78334	1.47681	2.78334	up	FALSE	Homo sapiens insulin-like growth factor 2 (IGF2), transcript variant 1, mRNA [NM_000612]	3481	GO:0005515|GO:0005159|GO:0005158|GO:0050731|GO:0005615|GO:0009887|GO:0031667|GO:0007613|GO:0032355|GO:0070062|GO:2000467|GO:0007565|GO:0030168|GO:0007275|GO:0045840|GO:0038028|GO:0043085|GO:0001649|GO:0001501|GO:0005179|GO:0030546|GO:0043539|GO:0008083|GO:0044267|GO:0051146|GO:0008286|GO:0051897|GO:0008284|GO:0005886|GO:0071902|GO:0045471|GO:2000273|GO:0042104|GO:0045944|GO:0006006|GO:0031093|GO:…	2150453	chr11	2150394	-	hs|11p15.5	NM_000612	insulin-like growth factor 2	IGF2	chr11:2150453-2150394	NM_000612	Hs.272259
A_32_P384562	2.7819	1.47607	2.7819	up	FALSE	Homo sapiens ciliary rootlet coiled-coil, rootletin pseudogene 3 (CROCCP3), non-coding RNA [NR_023386]	114819		16794256	chr1	16794197	-	hs|1p36.13	NR_023386	ciliary rootlet coiled-coil, rootletin pseudogene 3	CROCCP3	chr1:16794256-16794197	NR_023386	Hs.597881
A_33_P3309054	2.7803	1.47524	2.7803	up	FALSE	Homo sapiens mRNA for basic FGF-repressed Zic binding protein isoform a variant protein. [AB209400]			33932049	chr20	33931990	-	hs|20q11.22	AB209400			chr20:33932049-33931990
A_32_P189781	2.77985	1.47501	2.77985	up	FALSE	Homo sapiens long intergenic non-protein coding RNA 520 (LINC00520), transcript variant 1, long non-coding RNA [NR_026796]	645687		56247937	chr14	56247878	-	hs|14q22.3	NR_026796	long intergenic non-protein coding RNA 520	LINC00520	chr14:56247937-56247878	NR_026796	Hs.569345
A_33_P3224675	2.77391	1.47192	2.77391	up	FALSE	tRNA methyltransferase 13 homolog (S. cerevisiae) [Source:HGNC Symbol;Acc:HGNC:25502] [ENST00000370139]	54482	GO:0030488|GO:0008175|GO:0046872	100606368	chr1	100606309	+	hs|1p21.2	AK289404	tRNA methyltransferase 13 homolog (S. cerevisiae)	TRMT13	chr1:100606309-100606368		Hs.729095
A_33_P3738458	2.77001	1.46989	2.77001	up	FALSE	Homo sapiens tensin 1 (TNS1), mRNA [NM_022648]	7145	GO:0005515|GO:0010761|GO:0005737|GO:0009986|GO:0007044|GO:0003779|GO:0005856|GO:0005925	218667628	chr2	218667569	-	hs|2q35	NM_022648	tensin 1	TNS1	chr2:218667628-218667569	NM_022648	Hs.471381
A_24_P191312	2.76747	1.46857	2.76747	up	FALSE	Homo sapiens solute carrier family 1 (glutamate/neutral amino acid transporter), member 4 (SLC1A4), transcript variant 1, mRNA [NM_003038]	6509	GO:0005882|GO:0006821|GO:0005886|GO:0006865|GO:0005254|GO:0034590|GO:0030425|GO:0015193|GO:0015195|GO:0015194|GO:0034589|GO:0015811|GO:0043025|GO:0006835|GO:0017153|GO:0070062|GO:0006811|GO:0042470|GO:0005813|GO:0009986|GO:0005815|GO:0035249|GO:0055085|GO:0015180|GO:0050890|GO:0015184|GO:0016020|GO:0005887|GO:0015826|GO:0006868|GO:0015825|GO:0035524|GO:0015824|GO:0015186|GO:0016021|GO:0015808	65250094	chr2	65250035	+	hs|2p14	NM_003038	solute carrier family 1 (glutamate/neutral amino acid transporter), member 4	SLC1A4	chr2:65250035-65250094	NM_003038	Hs.654352
A_23_P314760	2.76726	1.46846	2.76726	up	FALSE	Homo sapiens protein kinase, AMP-activated, gamma 2 non-catalytic subunit (PRKAG2), transcript variant a, mRNA [NM_016203]	51422	GO:0008286|GO:0004679|GO:0008603|GO:0071901|GO:0044281|GO:0005615|GO:0005829|GO:0035556|GO:0006754|GO:0046324|GO:0045860|GO:0061024|GO:0006633|GO:0007050|GO:0044255|GO:0010800|GO:0006996|GO:0031588|GO:0016208|GO:0019901|GO:0006853|GO:0005977|GO:0046320|GO:0030295|GO:0019217|GO:0005524|GO:0006110|GO:0006112|GO:0043531|GO:0042304|GO:0016126|GO:0006468|GO:0005654|GO:0006469|GO:0004862|GO:0007005|GO:…	151254256	chr7	151254197	-	hs|7q36.1	NM_016203	protein kinase, AMP-activated, gamma 2 non-catalytic subunit	PRKAG2	chr7:151254256-151254197	NM_016203	Hs.647072
A_19_P00322847	2.76564	1.46761	2.76564	up	FALSE	Homo sapiens uncharacterized LOC100294145 (LOC100294145), transcript variant 2, long non-coding RNA [NR_037178]	100294145		32862329	chr6	32862270	+	hs|6p21.32	NR_037178	uncharacterized LOC100294145	LOC100294145	chr6:32862270-32862329	NR_037178	Hs.559456
A_32_P313405	2.76487	1.46721	2.76487	up	FALSE	Homo sapiens laminin, alpha 1 (LAMA1), mRNA [NM_005559]	284217	GO:0030334|GO:0005515|GO:0002011|GO:0005102|GO:0005578|GO:0005606|GO:0005576|GO:0005608|GO:0030155|GO:0005615|GO:0045198|GO:0005604|GO:0045995|GO:0031012|GO:0061304|GO:0060441|GO:0043208|GO:0030198|GO:0007411|GO:0005911|GO:0007155|GO:0007166|GO:0060445|GO:0005201	6942035	chr18	6941976	-	hs|18p11.31	NM_005559	laminin, alpha 1	LAMA1	chr18:6942035-6941976	NM_005559	Hs.270364
A_23_P119143	2.7643	1.46691	2.7643	up	FALSE	Homo sapiens intercellular adhesion molecule 5, telencephalin (ICAM5), mRNA [NM_003259]	7087	GO:0006909|GO:0005515|GO:0016337|GO:0005178|GO:0005886|GO:0005887|GO:0007155	10407381	chr19	10407322	+	hs|19p13.2	NM_003259	intercellular adhesion molecule 5, telencephalin	ICAM5	chr19:10407322-10407381	NM_003259	Hs.465862
A_24_P943781	2.76185	1.46564	2.76185	up	FALSE	Homo sapiens cadherin-like and PC-esterase domain containing 1 (CPED1), transcript variant 1, mRNA [NM_024913]	79974	GO:0005783	120936902	chr7	120936843	+	hs|7q31.31	NM_024913	cadherin-like and PC-esterase domain containing 1	CPED1	chr7:120936843-120936902	NM_024913	Hs.189652
A_23_P163580	2.7592	1.46425	2.7592	up	FALSE	Homo sapiens centromere protein T (CENPT), mRNA [NM_025082]	80152	GO:0005515|GO:0051276|GO:0046982|GO:0006334|GO:0005634|GO:0003677|GO:0005829|GO:0034080|GO:0007067|GO:0051382|GO:0007059|GO:0000777|GO:0000776|GO:0005654|GO:0000278|GO:0000775|GO:0051301	67863930	chr16	67863871	-	hs|16q22.1	NM_025082	centromere protein T	CENPT	chr16:67863930-67863871	NM_025082	Hs.288382
A_23_P303210	2.7544	1.46174	2.7544	up	FALSE	Homo sapiens IKBKB interacting protein (IKBIP), transcript variant 1, mRNA [NM_153687]	121457	GO:0005515|GO:0016020|GO:0010165|GO:0005783|GO:0005789|GO:0016021	99018948	chr12	99018889	-	hs|12q23.1	NM_153687	IKBKB interacting protein	IKBIP	chr12:99018948-99018889	NM_153687	Hs.252543
A_32_P85999	2.75375	1.4614	2.75375	up	FALSE	Homo sapiens cadherin 13 (CDH13), transcript variant 1, mRNA [NM_001257]	1012	GO:0043005|GO:0008285|GO:0005886|GO:0030032|GO:0002040|GO:0007266|GO:0031225|GO:0005615|GO:0042803|GO:0050927|GO:0050850|GO:0016339|GO:0005737|GO:0030100|GO:0045944|GO:0051668|GO:0007156|GO:0070062|GO:0071813|GO:0045296|GO:0030335|GO:0034329|GO:0055100|GO:0005509|GO:0030169|GO:0048661|GO:0043616|GO:0045216|GO:0042058|GO:0007162|GO:0016601|GO:0055096|GO:0001938|GO:0043542|GO:0005901|GO:0005925|GO:…	83830086	chr16	83830027	+	hs|16q23.3	NM_001257	cadherin 13	CDH13	chr16:83830027-83830086	NM_001257	Hs.654386
A_23_P162719	2.75351	1.46127	2.75351	up	FALSE	Homo sapiens diaphanous-related formin 3 (DIAPH3), transcript variant 2, mRNA [NM_030932]	81624	GO:0030036|GO:0017048|GO:0005634|GO:0003779|GO:0007283|GO:0005829	60453455	chr13	60453396	-	hs|13q21.2	NM_030932	diaphanous-related formin 3	DIAPH3	chr13:60453455-60453396	NM_030932	Hs.283127
A_23_P350574	2.75225	1.46061	2.75225	up	FALSE	Homo sapiens Fc receptor-like B (FCRLB), transcript variant 1, mRNA [NM_001002901]	127943	GO:0005737|GO:0050777|GO:0005783	161697772	chr1	161697713	+	hs|1q23.3	NM_001002901	Fc receptor-like B	FCRLB	chr1:161697713-161697772	NM_001002901	Hs.517422
A_23_P59637	2.75202	1.46049	2.75202	up	FALSE	Homo sapiens dedicator of cytokinesis 4 (DOCK4), mRNA [NM_014705]	9732	GO:0005515|GO:0030971|GO:0017124|GO:0007264|GO:0032420|GO:0032421|GO:0030165|GO:0032855|GO:0005829|GO:0012505|GO:0005085|GO:0048365|GO:0016020|GO:0060326|GO:0030675	111366325	chr7	111366266	-	hs|7q31.1	NM_014705	dedicator of cytokinesis 4	DOCK4	chr7:111366325-111366266	NM_014705	Hs.654652
A_23_P121851	2.75128	1.4601	2.75128	up	FALSE	Homo sapiens protocadherin beta 15 (PCDHB15), mRNA [NM_018935]	56121	GO:0005887|GO:0005509|GO:0007155|GO:0007156|GO:0007399	140627489	chr5	140627430	+	hs|5q31.3	NM_018935	protocadherin beta 15	PCDHB15	chr5:140627430-140627489	NM_018935	Hs.130757
A_23_P30972	2.7503	1.45959	2.7503	up	FALSE	Homo sapiens activating signal cointegrator 1 complex subunit 3 (ASCC3), transcript variant 2, mRNA [NM_022091]	10973	GO:0005515|GO:0006355|GO:0043140|GO:0005794|GO:0008283|GO:0005634|GO:0005524|GO:0006351|GO:0005622|GO:0005737|GO:0006307|GO:0016020|GO:0032508	101315882	chr6	101315823	-	hs|6q16.3	NM_022091	activating signal cointegrator 1 complex subunit 3	ASCC3	chr6:101315882-101315823	NM_022091	Hs.486031
A_33_P3240532	2.74809	1.45843	2.74809	up	FALSE	Homo sapiens ral guanine nucleotide dissociation stimulator-like 1 (RGL1), transcript variant 1, mRNA [NM_015149]	23179	GO:0008321|GO:0007264|GO:0044281|GO:0005575|GO:0044255|GO:0032852|GO:0005829	183897664	chr1	183897605	+	hs|1q25.3	NM_015149	ral guanine nucleotide dissociation stimulator-like 1	RGL1	chr1:183897605-183897664	NM_015149	Hs.497148
A_19_P00325653	2.74562	1.45713	2.74562	up	FALSE				32517367	chr3	32517308	+	hs|3p22.3				chr3:032517308-032517367
A_33_P3423949	2.744	1.45628	2.744	up	FALSE	Homo sapiens chromobox homolog 2 (CBX2), transcript variant 1, mRNA [NM_005189]	84733	GO:0035102|GO:0000792|GO:0005515|GO:0031519|GO:0000791|GO:0045137|GO:0005634|GO:0000122|GO:0035064|GO:0003677|GO:0006351|GO:0030154|GO:0003682|GO:0005654|GO:0016568	77761361	chr17	77761302	+	hs|17q25.3	NM_005189	chromobox homolog 2	CBX2	chr17:77761302-77761361	NM_005189	Hs.368410
A_24_P218814	2.74256	1.45552	2.74256	up	FALSE	Homo sapiens retinol dehydrogenase 5 (11-cis/9-cis) (RDH5), transcript variant 2, mRNA [NM_002905]	5959	GO:0007603|GO:0042572|GO:0005789|GO:0005788|GO:0004745|GO:0007601|GO:0001523|GO:0044297|GO:0055114	56118164	chr12	56117833	+	hs|12q13.2	NM_002905	retinol dehydrogenase 5 (11-cis/9-cis)	RDH5	chr12:56117833-56118164	NM_002905	Hs.600940
A_19_P00809602	2.73956	1.45394	2.73956	up	FALSE				66192110	chr12	66192051	-	hs|12q14.3				chr12:066192110-066192051
A_24_P117029	2.73895	1.45362	2.73895	up	FALSE	Homo sapiens low density lipoprotein receptor (LDLR), transcript variant 1, mRNA [NM_000527]	3949	GO:0006629|GO:0005515|GO:2000188|GO:0032050|GO:0005886|GO:0007603|GO:0010899|GO:0044281|GO:0030301|GO:0005764|GO:0030299|GO:0005041|GO:0001948|GO:0034383|GO:0015914|GO:0030229|GO:0034362|GO:0016032|GO:0008203|GO:0042632|GO:0005794|GO:0010867|GO:0009986|GO:0005770|GO:0005509|GO:0030169|GO:0001523|GO:0006898|GO:0006897|GO:0043235|GO:0005905|GO:0070508|GO:0016020|GO:0005887|GO:0042157|GO:0030669|GO:…	11244352	chr19	11244293	+	hs|19p13.2	NM_000527	low density lipoprotein receptor	LDLR	chr19:11244293-11244352	NM_000527	Hs.713981
A_23_P393620	2.73681	1.4525	2.73681	up	FALSE	Homo sapiens tissue factor pathway inhibitor 2 (TFPI2), transcript variant 1, mRNA [NM_006528]	7980	GO:0010951|GO:0007596|GO:0004867|GO:0005578|GO:0005634|GO:0005201	93516634	chr7	93516575	-	hs|7q21.3	NM_006528	tissue factor pathway inhibitor 2	TFPI2	chr7:93516634-93516575	NM_006528	Hs.438231
A_33_P3225273	2.73657	1.45237	2.73657	up	FALSE	Homo sapiens quiescin Q6 sulfhydryl oxidase 1 (QSOX1), transcript variant 2, mRNA [NM_001004128]	5768	GO:0030173|GO:0005794|GO:0006457|GO:0016971|GO:0003756|GO:0045454|GO:0005615|GO:0070062|GO:0055114|GO:0045171|GO:0043231	180155258	chr1	180155199	+	hs|1q25.2	NM_001004128	quiescin Q6 sulfhydryl oxidase 1	QSOX1	chr1:180155199-180155258	NM_001004128	Hs.744925
A_19_P00331971	2.73451	1.45128	2.73451	up	FALSE	Q96IN8_HUMAN (Q96IN8) MGC16121 protein, partial (33%) [THC2610212]			133677343	chrX	133677284	-	hs|Xq26.3				chrX:133677343-133677284
A_19_P00319513	2.73341	1.4507	2.73341	up	FALSE	dihydropyrimidinase-like 3 [Source:HGNC Symbol;Acc:HGNC:3015] [ENST00000504965]	1809	GO:0051219|GO:0017124|GO:0030336|GO:0016812|GO:0051491|GO:0048678|GO:0005615|GO:0044297|GO:0030027|GO:0005829|GO:0030426|GO:0035374|GO:0031941|GO:0071345|GO:0007411|GO:0010976|GO:0010977|GO:0051260|GO:0051764|GO:0051017|GO:0070382|GO:0006208	146852825	chr5	146852766	-	hs|5q32		dihydropyrimidinase-like 3	DPYSL3	chr5:146852825-146852766
A_23_P327519	2.73185	1.44988	2.73185	up	FALSE	Homo sapiens StAR-related lipid transfer (START) domain containing 4 (STARD4), mRNA [NM_139164]	134429	GO:0006869|GO:0008289	110834747	chr5	110834688	-	hs|5q22.1	NM_139164	StAR-related lipid transfer (START) domain containing 4	STARD4	chr5:110834747-110834688	NM_139164	Hs.93842
A_23_P259621	2.73012	1.44896	2.73012	up	FALSE	Homo sapiens linker for activation of T cells family, member 2 (LAT2), transcript variant 1, mRNA [NM_032464]	7462	GO:0005515|GO:0050853|GO:0043303|GO:0019722|GO:0005886|GO:0042629|GO:0035556|GO:0042113|GO:0045087|GO:0045121|GO:0016021|GO:0042169|GO:0038095|GO:0070062	73644135	chr7	73644076	+	hs|7q11.23	NM_032464	linker for activation of T cells family, member 2	LAT2	chr7:73644076-73644135	NM_032464	Hs.741249
A_33_P3371727	2.72963	1.44871	2.72963	up	FALSE	spermidine/spermine N1-acetyltransferase 1 [Source:HGNC Symbol;Acc:HGNC:10540] [ENST00000379253]	6303	GO:0005515|GO:0001525|GO:0032918|GO:0044281|GO:0005829|GO:0005622|GO:0034641|GO:0006596|GO:0019809|GO:0042127|GO:0006595|GO:0004145|GO:0009447	23802328	chrX	23802269	+	hs|Xp22.11	AK310078	spermidine/spermine N1-acetyltransferase 1	SAT1	chrX:23802269-23802328		Hs.28491
A_33_P3368879	2.72832	1.44801	2.72832	up	FALSE	Homo sapiens leiomodin 1 (smooth muscle) (LMOD1), mRNA [NM_012134]	25802	GO:0006936|GO:0016020|GO:0030239|GO:0005865|GO:0007015|GO:0003779|GO:0005523|GO:0051694|GO:0005829	201869757	chr1	201869698	-	hs|1q32.1	NM_012134	leiomodin 1 (smooth muscle)	LMOD1	chr1:201869757-201869698	NM_012134	Hs.519075
A_33_P3368014	2.725	1.44626	2.725	up	FALSE	Homo sapiens hydrogen voltage gated channel 1 (HVCN1), transcript variant 1, mRNA [NM_001040107]	84329	GO:0071294|GO:0035036|GO:0005886|GO:0022843|GO:0010043|GO:0071467|GO:0007338|GO:0030171|GO:0034220|GO:0005887|GO:0034765|GO:0016021|GO:0009268|GO:0015992|GO:0032504	111088033	chr12	111087974	-	hs|12q24.11	NM_001040107	hydrogen voltage gated channel 1	HVCN1	chr12:111088033-111087974	NM_001040107	Hs.334637
A_24_P203622	2.72309	1.44525	2.72309	up	FALSE	Homo sapiens dedicator of cytokinesis 7 (DOCK7), transcript variant 2, mRNA [NM_033407]	85440	GO:0043005|GO:0030424|GO:0007264|GO:0045178|GO:0000226|GO:0045200|GO:0007409|GO:0032863|GO:0031175|GO:0030426|GO:0005085|GO:0048365|GO:0033138|GO:0050767|GO:0008180|GO:0002244|GO:0022027|GO:0043473|GO:0005925	63084458	chr1	63084399	-	hs|1p31.3	NM_033407	dedicator of cytokinesis 7	DOCK7	chr1:63084458-63084399	NM_033407	Hs.744927
A_32_P95729	2.72151	1.44441	2.72151	up	FALSE	Homo sapiens Fanconi anemia, complementation group I (FANCI), transcript variant 2, mRNA [NM_018193]	55215	GO:0005515|GO:0007049|GO:0005737|GO:0006281|GO:0016020|GO:0005886|GO:0070182|GO:0031398|GO:0005654|GO:0005634|GO:0003677	89858587	chr15	89858528	+	hs|15q26.1	NM_018193	Fanconi anemia, complementation group I	FANCI	chr15:89858528-89858587	NM_018193	Hs.513126
A_33_P3244283	2.71972	1.44346	2.71972	up	FALSE	Homo sapiens calcium/calmodulin-dependent protein kinase II inhibitor 2 (CAMK2N2), mRNA [NM_033259]	94032	GO:0005813|GO:0019901|GO:0008427|GO:0005634|GO:0006469|GO:0005829	183977062	chr3	183977003	-	hs|3q27.1	NM_033259	calcium/calmodulin-dependent protein kinase II inhibitor 2	CAMK2N2	chr3:183977062-183977003	NM_033259	Hs.585003
A_24_P163113	2.71594	1.44145	2.71594	up	FALSE	Homo sapiens CDV3 homolog (mouse) (CDV3), transcript variant 2, mRNA [NM_017548]	55573	GO:0003674|GO:0005737|GO:0005886|GO:0008283|GO:0005730	133293921	chr3	133293108	+	hs|3q22.1	NM_017548	CDV3 homolog (mouse)	CDV3	chr3:133293108-133293921	NM_017548	Hs.518265
A_23_P55251	2.71584	1.4414	2.71584	up	FALSE	Homo sapiens integrin, alpha 3 (antigen CD49C, alpha 3 subunit of VLA-3 receptor) (ITGA3), transcript variant a, mRNA [NM_002204]	3675	GO:0005515|GO:0030111|GO:0005518|GO:0097205|GO:0031527|GO:0002020|GO:0050900|GO:0007507|GO:0001948|GO:0030198|GO:0071438|GO:0007613|GO:0017015|GO:0035640|GO:0070062|GO:0008305|GO:0009986|GO:0046982|GO:0019904|GO:0060135|GO:0060076|GO:0043235|GO:0097062|GO:0005178|GO:0007229|GO:0031345|GO:0097060|GO:0072006|GO:0010976|GO:0043236|GO:0043588|GO:0005925|GO:0009897|GO:0048471|GO:0005886|GO:0030324|GO:…	48167424	chr17	48167365	+	hs|17q21.33	NM_002204	integrin, alpha 3 (antigen CD49C, alpha 3 subunit of VLA-3 receptor)	ITGA3	chr17:48167365-48167424	NM_002204	Hs.265829
A_23_P159893	2.71525	1.44109	2.71525	up	FALSE	Homo sapiens chordin-like 1 (CHRDL1), transcript variant 3, mRNA [NM_145234]	91851	GO:0030514|GO:0048749|GO:0001503|GO:0030182|GO:0001654|GO:0005576|GO:0030509	109919246	chrX	109919187	-	hs|Xq23	NM_145234	chordin-like 1	CHRDL1	chrX:109919246-109919187	NM_145234	Hs.496587
A_23_P103628	2.71261	1.43968	2.71261	up	FALSE	Homo sapiens HEAT repeat containing 1 (HEATR1), mRNA [NM_018072]	55127	GO:0005739|GO:0005515|GO:0000462|GO:0030515|GO:0016020|GO:0045943|GO:0032040|GO:0005730|GO:0005634|GO:0034455|GO:0030686	236716891	chr1	236715359	-	hs|1q43	NM_018072	HEAT repeat containing 1	HEATR1	chr1:236716891-236715359	NM_018072	Hs.708114
A_24_P42136	2.71172	1.43921	2.71172	up	FALSE	Homo sapiens keratin 18, type I (KRT18), transcript variant 1, mRNA [NM_000224]	3875	GO:0005515|GO:0005882|GO:0048471|GO:0043066|GO:0005815|GO:0045104|GO:0034451|GO:0097284|GO:0005730|GO:0097191|GO:0009653|GO:0033209|GO:0071944|GO:0005737|GO:0007049|GO:0005198|GO:0097110|GO:0016032|GO:0045095|GO:0043000|GO:0070062	53345636	chr12	53345577	+	hs|12q13.13	NM_000224	keratin 18, type I	KRT18	chr12:53345577-53345636	NM_000224	Hs.406013
A_33_P3313810	2.71075	1.43869	2.71075	up	FALSE	Homo sapiens chymotrypsin-like elastase family, member 1 (CELA1), mRNA [NM_001971]	1990	GO:0004252|GO:0005576|GO:0061113|GO:0000122|GO:0009791|GO:0046872|GO:0006954|GO:0035264|GO:0042127|GO:0045944|GO:0031017|GO:0006508|GO:0045595|GO:0016055	51722307	chr12	51722248	-	hs|12q13.13	NM_001971	chymotrypsin-like elastase family, member 1	CELA1	chr12:51722307-51722248	NM_001971	Hs.348395
A_33_P3367795	2.70428	1.43524	2.70428	up	FALSE	ribosomal protein S6 [Source:HGNC Symbol;Acc:HGNC:10429] [ENST00000380381]	6194	GO:0005515|GO:0008286|GO:0010467|GO:0048471|GO:0007093|GO:0007369|GO:0006364|GO:0019058|GO:0015935|GO:0005634|GO:0006412|GO:0006924|GO:0030425|GO:0006413|GO:0005829|GO:0006414|GO:0005737|GO:0000082|GO:0002309|GO:0000184|GO:0048821|GO:0022605|GO:0016032|GO:0042274|GO:0000028|GO:0031929|GO:0043066|GO:0033077|GO:0043065|GO:0003735|GO:0019901|GO:0019083|GO:0006614|GO:0005730|GO:0042593|GO:0001890|GO:…	19379001	chr9	19378942	-	hs|9p22.1		ribosomal protein S6	RPS6	chr9:19379001-19378942
A_23_P362148	2.70151	1.43376	2.70151	up	FALSE	Homo sapiens delta/notch-like EGF repeat containing (DNER), mRNA [NM_139072]	92737	GO:0005515|GO:0007220|GO:0005886|GO:0005509|GO:0048741|GO:0005112|GO:0007417|GO:0007416|GO:0030425|GO:0006897|GO:0007219|GO:0030276|GO:0043025|GO:0010001|GO:0016021|GO:0001764|GO:0005769|GO:0004888	230222968	chr2	230222909	-	hs|2q36.3	NM_139072	delta/notch-like EGF repeat containing	DNER	chr2:230222968-230222909	NM_139072	Hs.234074
A_33_P3238455	2.69949	1.43269	2.69949	up	FALSE	Homo sapiens serine/arginine-rich splicing factor 6 (SRSF6), transcript variant 2, non-coding RNA [NR_034009]	6431	GO:0008380|GO:0006369|GO:0010467|GO:0048025|GO:0006366|GO:0003723|GO:0010837|GO:0006376|GO:0031124|GO:0045617|GO:0061041|GO:0006406|GO:0016607|GO:0000166|GO:0000381|GO:0000398|GO:0060501|GO:0000380|GO:0060548|GO:0005654|GO:0036002	42087944	chr20	42087885	+	hs|20q13.11	NR_034009	serine/arginine-rich splicing factor 6	SRSF6	chr20:42087885-42087944	NR_034009	Hs.725336
A_19_P00316601	2.69762	1.43169	2.69762	up	FALSE	Homo sapiens mRNA; cDNA DKFZp686K1098 (from clone DKFZp686K1098). [BX649033]			73425252	chrX	73425193	-	hs|Xq13.2	BX649033			chrX:73425252-73425193		Hs.276976
A_23_P46928	2.69606	1.43085	2.69606	up	FALSE	Homo sapiens phosphofructokinase, platelet (PFKP), transcript variant 1, mRNA [NM_002627]	5214	GO:0005975|GO:0005634|GO:0044281|GO:0005524|GO:0032403|GO:0046872|GO:0006096|GO:0005829|GO:0016020|GO:0009405|GO:0006006|GO:0046835|GO:0006002|GO:0070062|GO:0003872	3178840	chr10	3178781	+	hs|10p15.2	NM_002627	phosphofructokinase, platelet	PFKP	chr10:3178781-3178840	NM_002627	Hs.26010
A_33_P3327200	2.69428	1.4299	2.69428	up	FALSE	Homo sapiens ATPase, Ca++ transporting, plasma membrane 4 (ATP2B4), transcript variant 1, mRNA [NM_001001396]	493	GO:0005515|GO:0050998|GO:1900082|GO:0005516|GO:0030346|GO:0030018|GO:0005886|GO:0046872|GO:0055074|GO:0033138|GO:0034220|GO:0045019|GO:0097110|GO:2000481|GO:0006357|GO:0006874|GO:0030315|GO:0070885|GO:0055085|GO:0005524|GO:0010751|GO:0005388|GO:0043234|GO:0071872|GO:0016020|GO:0051001|GO:0007596|GO:0005887|GO:0005901|GO:0051599|GO:0008152|GO:0070588|GO:0017080	203709447	chr1	203709388	+	hs|1q32.1	NM_001001396	ATPase, Ca++ transporting, plasma membrane 4	ATP2B4	chr1:203709388-203709447	NM_001001396	Hs.343522
A_33_P3313421	2.6932	1.42932	2.6932	up	FALSE	Homo sapiens UHRF1 binding protein 1 (UHRF1BP1), mRNA [NM_017754]	54887	GO:0005515|GO:0042826|GO:0042802	34845274	chr6	34845215	+	hs|6p21.31	NM_017754	UHRF1 binding protein 1	UHRF1BP1	chr6:34845215-34845274	NM_017754	Hs.700656
A_33_P3220386	2.69238	1.42888	2.69238	up	FALSE	Homo sapiens LP5624 mRNA, complete cds. [AY203962]	157273		9225401	chr8	9225342	+	hs|8p23.1	AY203962	uncharacterized LOC157273	LOC157273	chr8:9225342-9225401		Hs.490951
A_23_P205074	2.69044	1.42784	2.69044	up	FALSE	Homo sapiens solute carrier family 46, member 3 (SLC46A3), transcript variant 1, mRNA [NM_181785]	283537	GO:0008150|GO:0003674|GO:0016021|GO:0055085|GO:0070062	29278193	chr13	29278134	-	hs|13q12.3	NM_181785	solute carrier family 46, member 3	SLC46A3	chr13:29278193-29278134	NM_181785	Hs.117167
A_23_P47614	2.68649	1.42572	2.68649	up	FALSE	Homo sapiens pleckstrin homology-like domain, family A, member 2 (PHLDA2), mRNA [NM_003311]	7262	GO:0045995|GO:0030334|GO:0010468|GO:0005737|GO:0016020|GO:0009887|GO:0006915|GO:0001890|GO:0070873	2949755	chr11	2949696	-	hs|11p15.4	NM_003311	pleckstrin homology-like domain, family A, member 2	PHLDA2	chr11:2949755-2949696	NM_003311	Hs.154036
A_24_P712350	2.68409	1.42443	2.68409	up	FALSE	Homo sapiens choroideremia-like (Rab escort protein 2) (CHML), mRNA [NM_001821]	1122	GO:0043547|GO:0017137|GO:0005737|GO:0018344|GO:0005968|GO:0004663|GO:0005654|GO:0006886|GO:0005829|GO:0005096	241792606	chr1	241792547	-	hs|1q43	NM_001821	choroideremia-like (Rab escort protein 2)	CHML	chr1:241792606-241792547	NM_001821	Hs.654545
A_33_P3227079	2.68294	1.42381	2.68294	up	FALSE	phosphatidic acid phosphatase type 2 domain containing 3 [Source:HGNC Symbol;Acc:HGNC:28174] [ENST00000372261]	84814	GO:0016787|GO:0008152|GO:0005789|GO:0016021|GO:0010832|GO:0005635	134166832	chr9	134166773	+	hs|9q34.13	XM_005272231	phosphatidic acid phosphatase type 2 domain containing 3	PPAPDC3	chr9:134166773-134166832	XM_005272231
A_33_P3843358	2.68293	1.42381	2.68293	up	FALSE	ax47d11.x1 Proliferating Human Erythroid Cells (LCB:ax library) Homo sapiens cDNA clone ax47d11 random, mRNA sequence [BG944179]	319103		21865360	chr14	21865301	-	hs|14q11.2	BG944179	small nucleolar RNA, C/D box 8	SNORD8	chr14:21865360-21865301		Hs.680078
A_23_P149975	2.68179	1.42319	2.68179	up	FALSE	Homo sapiens family with sequence similarity 107, member B (FAM107B), transcript variant 2, mRNA [NM_031453]	83641	GO:0007605	14561836	chr10	14561777	-	hs|10p13	NM_031453	family with sequence similarity 107, member B	FAM107B	chr10:14561836-14561777	NM_031453	Hs.446315
A_23_P60727	2.67902	1.42171	2.67902	up	FALSE	Homo sapiens potassium channel, calcium activated large conductance subfamily M alpha, member 1 (KCNMA1), transcript variant 2, mRNA [NM_002247]	3778	GO:0005515|GO:0005886|GO:0007268|GO:0046872|GO:0016324|GO:0008076|GO:0005249|GO:0042391|GO:0034765|GO:0006813|GO:0071805|GO:0034465|GO:0070062|GO:0060072|GO:0001666|GO:0043065|GO:0030007|GO:0006970|GO:0003779|GO:0060073|GO:0045794|GO:0060083|GO:0051592|GO:0007596|GO:0005901|GO:0016021|GO:0015269	78649304	chr10	78649245	-	hs|10q22.3	NM_002247	potassium channel, calcium activated large conductance subfamily M alpha, member 1	KCNMA1	chr10:78649304-78649245	NM_002247	Hs.144795
A_33_P3211633	2.67755	1.42091	2.67755	up	FALSE	Homo sapiens WD repeat domain 3 (WDR3), mRNA [NM_006784]	10885	GO:0000462|GO:0031965|GO:0030515|GO:0032040|GO:0005730|GO:0005634|GO:0034388	118476011	chr1	118475952	+	hs|1p12	NM_006784	WD repeat domain 3	WDR3	chr1:118475952-118476011	NM_006784	Hs.310809
A_19_P00809656	2.67702	1.42063	2.67702	up	FALSE	small nucleolar RNA host gene 15 (non-protein coding) [Source:HGNC Symbol;Acc:HGNC:27797] [ENST00000582727]			45023305	chr7	45023246	-	hs|7p13				chr7:45023305-45023246
A_23_P69810	2.67696	1.4206	2.67696	up	FALSE	Homo sapiens 1-acylglycerol-3-phosphate O-acyltransferase 9 (AGPAT9), transcript variant 1, mRNA [NM_032717]	84803	GO:0032006|GO:0005783|GO:0004366|GO:0044281|GO:0003841|GO:0005789|GO:0016024|GO:0019432|GO:0016021|GO:0006644|GO:0006654|GO:0044255|GO:0046474	84526643	chr4	84526584	+	hs|4q21.23	NM_032717	1-acylglycerol-3-phosphate O-acyltransferase 9	AGPAT9	chr4:84526584-84526643	NM_032717	Hs.99196
A_19_P00319528	2.67666	1.42043	2.67666	up	FALSE	Homo sapiens uncharacterized LOC100507420 (LOC100507420), transcript variant 1, long non-coding RNA [NR_121620]	100507420		37278919	chr8	37278860	-	hs|8p11.23	NR_121620	uncharacterized LOC100507420	LOC100507420	chr8:37278919-37278860	NR_121620	Hs.149545
A_19_P00316966	2.6748	1.41943	2.6748	up	FALSE	PREDICTED: Homo sapiens uncharacterized LOC642648 (LOC642648), misc_RNA [XR_249053]	642648		46464660	chr22	46464601	-	hs|22q13.31	XR_249053	uncharacterized LOC642648	LOC642648	chr22:46464660-46464601	XR_249053	Hs.631363
A_24_P201153	2.67454	1.41929	2.67454	up	FALSE	Homo sapiens tight junction protein 2 (TJP2), transcript variant 2, mRNA [NM_201629]	9414	GO:0005515|GO:0030054|GO:0010033|GO:0005886|GO:0019904|GO:0004385|GO:0006915|GO:0035329|GO:0008022|GO:0006921|GO:0005829|GO:0050892|GO:0005737|GO:0005912|GO:0046939|GO:0005654|GO:0005923|GO:0030674	71861646	chr9	71855045	+	hs|9q21.11	NM_201629	tight junction protein 2	TJP2	chr9:71855045-71861646	NM_201629	Hs.50382
A_23_P55544	2.66881	1.4162	2.66881	up	FALSE	Homo sapiens collagen and calcium binding EGF domains 1 (CCBE1), mRNA [NM_133459]	147372	GO:0005581|GO:0005509|GO:0005518|GO:0005578|GO:0002040|GO:0048845|GO:1900748|GO:0002020|GO:0005615|GO:0010575|GO:0045766|GO:0010595|GO:0001946|GO:0010954	57102090	chr18	57102031	-	hs|18q21.32	NM_133459	collagen and calcium binding EGF domains 1	CCBE1	chr18:57102090-57102031	NM_133459	Hs.34333
A_23_P19182	2.66844	1.416	2.66844	up	FALSE	Homo sapiens receptor accessory protein 2 (REEP2), transcript variant 2, mRNA [NM_016606]	51308	GO:0005881|GO:0032386|GO:0050913|GO:0005887|GO:0005783|GO:0071786|GO:0031883|GO:0005789|GO:0050916|GO:0032596|GO:0070062	137782636	chr5	137782577	+	hs|5q31.2	NM_016606	receptor accessory protein 2	REEP2	chr5:137782577-137782636	NM_016606	Hs.416090
A_23_P52017	2.66804	1.41578	2.66804	up	FALSE	Homo sapiens asp (abnormal spindle) homolog, microcephaly associated (Drosophila) (ASPM), transcript variant 1, mRNA [NM_018136]	259266	GO:0097150|GO:0005516|GO:0021987|GO:0048477|GO:0090263|GO:0005874|GO:0002052|GO:0030496|GO:0005634|GO:0007283|GO:0045769|GO:0021873|GO:0072687|GO:0005737|GO:0007067|GO:0051661|GO:0048589|GO:0045665|GO:0090306|GO:0001764|GO:0008584	197053513	chr1	197053454	-	hs|1q31.3	NM_018136	asp (abnormal spindle) homolog, microcephaly associated (Drosophila)	ASPM	chr1:197053513-197053454	NM_018136	Hs.121028
A_33_P3334121	2.66792	1.41572	2.66792	up	FALSE				148339922	chr1	148339863	-	hs|1q21.2				chr1:148339922-148339863
A_19_P00320664	2.66691	1.41517	2.66691	up	FALSE	Homo sapiens uncharacterized LOC441172 (FLJ46906), long non-coding RNA [NR_033896]	441172		139018161	chr6	139018102	+	hs|6q24.1	NR_033896	uncharacterized LOC441172	FLJ46906	chr6:139018102-139018161	NR_033896	Hs.92290
A_33_P3397658	2.66571	1.41452	2.66571	up	FALSE	synaptopodin [Source:HGNC Symbol;Acc:HGNC:30672] [ENST00000394243]	11346	GO:0005515|GO:0005737|GO:0001725|GO:0043197|GO:0045211|GO:0032233|GO:0051492|GO:0043204|GO:0014069|GO:0003779|GO:0005923|GO:0015629	150033794	chr5	150033735	+	hs|5q33.1		synaptopodin	SYNPO	chr5:150033735-150033794
A_24_P230057	2.66568	1.4145	2.66568	up	FALSE	keratin 18 pseudogene 49 [Source:HGNC Symbol;Acc:HGNC:33419] [ENST00000427083]			106672412	chrX	106672353	+	hs|Xq22.3				chrX:106672353-106672412
A_24_P300777	2.66346	1.4133	2.66346	up	FALSE	Homo sapiens ADAM metallopeptidase domain 8 (ADAM8), transcript variant 1, mRNA [NM_001109]	101	GO:2000391|GO:0005515|GO:0051897|GO:0033089|GO:0051044|GO:0005886|GO:2000418|GO:2000415|GO:0035419|GO:0071133|GO:0050714|GO:0042581|GO:0002102|GO:0032127|GO:0043621|GO:0043524|GO:0005737|GO:0016337|GO:0051092|GO:0006954|GO:0002675|GO:0022617|GO:0045780|GO:0030198|GO:0006508|GO:0032010|GO:0050839|GO:0022407|GO:0009986|GO:0002523|GO:0005509|GO:2000309|GO:0070245|GO:0071456|GO:0001525|GO:0045785|GO:…	135076051	chr10	135075992	-	hs|10q26.3	NM_001109	ADAM metallopeptidase domain 8	ADAM8	chr10:135076051-135075992	NM_001109	Hs.501574
A_19_P00319650	2.66025	1.41156	2.66025	up	FALSE	Homo sapiens uncharacterized LOC100507431 (LOC100507431), long non-coding RNA [NR_125383]	100507431		130714784	chr11	130714725	-	hs|11q24.3	NR_125383	uncharacterized LOC100507431	LOC100507431	chr11:130714784-130714725	NR_125383	Hs.375101
A_23_P129433	2.66006	1.41146	2.66006	up	FALSE	Homo sapiens solute carrier family 9, subfamily A (NHE5, cation proton antiporter 5), member 5 (SLC9A5), mRNA [NM_004594]	6553	GO:0015385|GO:0005886|GO:0006810|GO:0035725|GO:0016021|GO:0055085|GO:0006885|GO:0006811	67306074	chr16	67306015	+	hs|16q22.1	NM_004594	solute carrier family 9, subfamily A (NHE5, cation proton antiporter 5), member 5	SLC9A5	chr16:67306015-67306074	NM_004594	Hs.439650
A_24_P865	2.65841	1.41056	2.65841	up	FALSE	Homo sapiens centrosomal protein 85kDa-like (CEP85L), transcript variant 2, mRNA [NM_206921]	387119	GO:0005813|GO:0005737	118887116	chr6	118887057	-	hs|6q22.31	NM_206921	centrosomal protein 85kDa-like	CEP85L	chr6:118887116-118887057	NM_206921	Hs.656959
A_23_P393401	2.65571	1.4091	2.65571	up	FALSE	Homo sapiens pyridoxal-dependent decarboxylase domain containing 2, pseudogene (PDXDC2P), non-coding RNA [NR_003610]	283970	GO:0030170|GO:0016831|GO:0019752	70010123	chr16	70010086	-	hs|16q22.1	NR_003610	pyridoxal-dependent decarboxylase domain containing 2, pseudogene	PDXDC2P	chr16:70010123-70010086	NR_003610	Hs.513695
A_19_P00317436	2.65247	1.40734	2.65247	up	FALSE	Homo sapiens cDNA clone IMAGE:4814008. [BC047228]			50659350	chr15	50659291	+	hs|15q21.2	BC047228			chr15:50659291-50659350		Hs.656448
A_33_P3235721	2.65137	1.40674	2.65137	up	FALSE	Homo sapiens chromosome 11 open reading frame 87 (C11orf87), mRNA [NM_207645]	399947	GO:0016021	109296305	chr11	109296246	+	hs|11q22.3	NM_207645	chromosome 11 open reading frame 87	C11orf87	chr11:109296246-109296305	NM_207645	Hs.172982
A_23_P71319	2.65055	1.40629	2.65055	up	FALSE	Homo sapiens farnesyl-diphosphate farnesyltransferase 1 (FDFT1), transcript variant 3, mRNA [NM_004462]	2222	GO:0006695|GO:0006694|GO:0051996|GO:0005783|GO:0044281|GO:0008299|GO:0045338|GO:0005789|GO:0016491|GO:0016021|GO:0044255|GO:0004310|GO:0055114	11696260	chr8	11696201	+	hs|8p23.1	NM_004462	farnesyl-diphosphate farnesyltransferase 1	FDFT1	chr8:11696201-11696260	NM_004462	Hs.593928
A_23_P37391	2.64892	1.40541	2.64892	up	FALSE	Homo sapiens coiled-coil domain containing 85C (CCDC85C), mRNA [NM_001144995]	317762	GO:0043296|GO:0021987|GO:0005923	99978443	chr14	99978384	-	hs|14q32.2	NM_001144995	coiled-coil domain containing 85C	CCDC85C	chr14:99978443-99978384	NM_001144995	Hs.709288
A_23_P122443	2.64731	1.40453	2.64731	up	FALSE	Homo sapiens histone cluster 1, H1c (HIST1H1C), mRNA [NM_005319]	3006	GO:0005515|GO:0005719|GO:0006334|GO:0016584|GO:0005634|GO:0000786|GO:0031490	26056109	chr6	26056050	-	hs|6p22.2	NM_005319	histone cluster 1, H1c	HIST1H1C	chr6:26056109-26056050	NM_005319	Hs.7644
A_23_P201790	2.64661	1.40414	2.64661	up	FALSE	Homo sapiens protein phosphatase 1, regulatory subunit 12B (PPP1R12B), transcript variant 1, mRNA [NM_002481]	4660	GO:0007165|GO:0006937|GO:0005737|GO:0000086|GO:0005654|GO:0043085|GO:0008047|GO:0000278	202557577	chr1	202557518	+	hs|1q32.1	NM_002481	protein phosphatase 1, regulatory subunit 12B	PPP1R12B	chr1:202557518-202557577	NM_002481	Hs.444403
A_19_P00803803	2.64645	1.40406	2.64645	up	FALSE				56714352	chr6	56714293	-	hs|6p12.1				chr6:056714352-056714293
A_33_P3242099	2.64554	1.40356	2.64554	up	FALSE	Homo sapiens calmodulin regulated spectrin-associated protein family, member 2 (CAMSAP2), transcript variant 1, mRNA [NM_001297707]	23271	GO:0005515|GO:0005813|GO:0005737|GO:0051011|GO:0000226|GO:0033043	200822544	chr1	200822485	+	hs|1q32.1	NM_001297707	calmodulin regulated spectrin-associated protein family, member 2	CAMSAP2	chr1:200822485-200822544	NM_001297707	Hs.23585
A_23_P211212	2.64396	1.4027	2.64396	up	FALSE	Homo sapiens collagen, type XVIII, alpha 1 (COL18A1), transcript variant 1, mRNA [NM_030582]	80781	GO:0005515|GO:0008284|GO:0005581|GO:0008285|GO:0005615|GO:0046872|GO:0042802|GO:0022617|GO:0030198|GO:0030574|GO:0009887|GO:0007155|GO:0070062|GO:0030335|GO:0042493|GO:0005576|GO:0001525|GO:0005604|GO:0031012|GO:0005198|GO:0001886|GO:0051599|GO:0005788|GO:0007601|GO:2000353	46933617	chr21	46933558	+	hs|21q22.3	NM_030582	collagen, type XVIII, alpha 1	COL18A1	chr21:46933558-46933617	NM_030582	Hs.517356
A_32_P34920	2.64273	1.40203	2.64273	up	FALSE	Homo sapiens forkhead box D1 (FOXD1), mRNA [NM_004472]	2297	GO:0003700|GO:0090184|GO:0008301|GO:0005634|GO:0072210|GO:0072076|GO:0000978|GO:0003677|GO:0006351|GO:0072213|GO:0060678|GO:0010628|GO:0043565|GO:0030513|GO:0001077|GO:0007411|GO:0045944|GO:0072267|GO:0045892	72742495	chr5	72742436	-	hs|5q13.2	NM_004472	forkhead box D1	FOXD1	chr5:72742495-72742436	NM_004472	Hs.519385
A_23_P252062	2.63905	1.40002	2.63905	up	FALSE	Homo sapiens peroxisome proliferator-activated receptor gamma (PPARG), transcript variant 3, mRNA [NM_138711]	5468	GO:0005515|GO:0010467|GO:0043627|GO:0030308|GO:0006367|GO:0003700|GO:0044212|GO:0033189|GO:0009409|GO:0003707|GO:0007507|GO:0042953|GO:0042594|GO:0004879|GO:0019395|GO:0032869|GO:0010745|GO:0019903|GO:0030331|GO:0000122|GO:0001890|GO:0002674|GO:0045165|GO:0007186|GO:0032966|GO:0045087|GO:0045600|GO:0005654|GO:0008270|GO:0001012|GO:0015909|GO:0019899|GO:0045892|GO:0006629|GO:0033993|GO:0031100|GO:…	12458558	chr3	12458499	+	hs|3p25.2	NM_138711	peroxisome proliferator-activated receptor gamma	PPARG	chr3:12458499-12458558	NM_138711	Hs.162646
A_23_P380371	2.63848	1.39971	2.63848	up	FALSE	Homo sapiens inositol polyphosphate multikinase (IPMK), mRNA [NM_152230]	253430	GO:0016310|GO:0000824|GO:0008440|GO:0043647|GO:0032958|GO:0005730|GO:0005654|GO:0005634|GO:0044281|GO:0005524|GO:0000823|GO:0001841	59956241	chr10	59956182	-	hs|10q21.1	NM_152230	inositol polyphosphate multikinase	IPMK	chr10:59956241-59956182	NM_152230	Hs.30280
A_23_P319617	2.63607	1.39839	2.63607	up	FALSE	Homo sapiens carbohydrate (N-acetylglucosamine 6-O) sulfotransferase 7 (CHST7), mRNA [NM_019886]	56548	GO:0006790|GO:0005976|GO:0005975|GO:0006044|GO:0008459|GO:0044281|GO:0030206|GO:0000139|GO:0009405|GO:0001517|GO:0016021|GO:0030204|GO:0030203	46457467	chrX	46457408	+	hs|Xp11.23	NM_019886	carbohydrate (N-acetylglucosamine 6-O) sulfotransferase 7	CHST7	chrX:46457408-46457467	NM_019886	Hs.129955
A_32_P193822	2.63391	1.39721	2.63391	up	FALSE	Homo sapiens zinc finger CCCH-type containing 11A (ZC3H11A), mRNA [NM_014827]	9877	GO:0005515|GO:0016973|GO:0000346|GO:0046872	203797523	chr1	203797464	+	hs|1q32.1	NM_014827	zinc finger CCCH-type containing 11A	ZC3H11A	chr1:203797464-203797523	NM_014827	Hs.532399
A_23_P408094	2.63249	1.39643	2.63249	up	FALSE	Homo sapiens MAX dimerization protein 1 (MXD1), transcript variant 1, mRNA [NM_002357]	4084	GO:0003712|GO:0001078|GO:0003700|GO:0008283|GO:0003714|GO:0046983|GO:0007275|GO:0005634|GO:0000122|GO:0000978|GO:0006351	70143302	chr2	70142526	+	hs|2p13.3	NM_002357	MAX dimerization protein 1	MXD1	chr2:70142526-70143302	NM_002357	Hs.468908
A_33_P3234864	2.63194	1.39613	2.63194	up	FALSE	Homo sapiens utrophin (UTRN), mRNA [NM_007124]	7402	GO:0005515|GO:0031594|GO:0030054|GO:0019901|GO:0005886|GO:0031527|GO:0003779|GO:2000649|GO:0030175|GO:0043234|GO:0005737|GO:0005178|GO:0006936|GO:0007517|GO:0016010|GO:0016020|GO:0045211|GO:0017166|GO:0005654|GO:0008270|GO:0005856|GO:0070938|GO:0001954|GO:0070062	145051567	chr6	145051508	+	hs|6q24.2	NM_007124	utrophin	UTRN	chr6:145051508-145051567	NM_007124	Hs.133135
A_23_P206960	2.63158	1.39593	2.63158	up	FALSE	Homo sapiens SEC14-like 1 (S. cerevisiae) (SEC14L1), transcript variant 1, mRNA [NM_003003]	6397	GO:0005794|GO:0016020|GO:0006810|GO:0016021	75210284	chr17	75210225	+	hs|17q25.2	NM_003003	SEC14-like 1 (S. cerevisiae)	SEC14L1	chr17:75210225-75210284	NM_003003	Hs.464184
A_23_P13822	2.63081	1.39551	2.63081	up	FALSE	Homo sapiens serine/threonine/tyrosine kinase 1 (STYK1), mRNA [NM_018423]	55359	GO:0005515|GO:0005886|GO:0045087|GO:0042127|GO:0005102|GO:0016021|GO:0038083|GO:0007169|GO:0005524|GO:0004715|GO:0030154|GO:0031234	10771913	chr12	10771854	-	hs|12p13.2	NM_018423	serine/threonine/tyrosine kinase 1	STYK1	chr12:10771913-10771854	NM_018423	Hs.24979
A_32_P139894	2.62832	1.39414	2.62832	up	FALSE	Homo sapiens ABL proto-oncogene 2, non-receptor tyrosine kinase (ABL2), transcript variant b, mRNA [NM_007314]	27	GO:0005515|GO:0006909|GO:0051353|GO:0071300|GO:0046632|GO:2000145|GO:2000096|GO:0030155|GO:2000249|GO:0051015|GO:0007173|GO:0007411|GO:0030100|GO:0042127|GO:0050885|GO:0070374|GO:0043123|GO:0038083|GO:0051017|GO:0035640|GO:0022408|GO:0000287|GO:0021587|GO:0018108|GO:0001891|GO:0030027|GO:0031234|GO:0097062|GO:0008542|GO:0045087|GO:0010976|GO:0010506|GO:0035024|GO:0015629|GO:0007204|GO:0005829|GO:…	179068871	chr1	179068812	-	hs|1q25.2	NM_007314	ABL proto-oncogene 2, non-receptor tyrosine kinase	ABL2	chr1:179068871-179068812	NM_007314	Hs.159472
A_23_P487	2.62751	1.39369	2.62751	up	FALSE	Homo sapiens uridine-cytidine kinase 2 (UCK2), mRNA [NM_012474]	7371	GO:0007631|GO:0004849|GO:0044206|GO:0044211|GO:0071453|GO:0055086|GO:0044281|GO:0005575|GO:0043097|GO:0019206|GO:0048678|GO:0005524|GO:0006238|GO:0005829|GO:0043231|GO:0016310|GO:0006206	165877181	chr1	165877122	+	hs|1q24.1	NM_012474	uridine-cytidine kinase 2	UCK2	chr1:165877122-165877181	NM_012474	Hs.458360
A_32_P214925	2.62718	1.39351	2.62718	up	FALSE	Homo sapiens family with sequence similarity 115, member C (FAM115C), transcript variant 2, mRNA [NM_173678]	285966	GO:0002244	143422150	chr7	143422091	+	hs|7q35	NM_173678	TRPM8 channel-associated factor 2	TCAF2	chr7:143422091-143422150	NM_173678	Hs.743565
A_19_P00315601	2.62597	1.39285	2.62597	up	FALSE	BROAD Institute lincRNA (XLOC_l2_015760), lincRNA [TCONS_l2_00030536]			73498033	chrX	73497974	-	hs|Xq13.2			XLOC_l2_015760	chrX:73498033-73497974		Hs.735362
A_23_P211957	2.62286	1.39114	2.62286	up	FALSE	Homo sapiens transforming growth factor, beta receptor II (70/80kDa) (TGFBR2), transcript variant 1, mRNA [NM_001024847]	7048	GO:0005515|GO:0010468|GO:0060044|GO:0043627|GO:0046332|GO:0048701|GO:0002663|GO:0007224|GO:0007507|GO:0004702|GO:0018105|GO:0042127|GO:0018107|GO:0007179|GO:0023014|GO:0007566|GO:0007568|GO:0031435|GO:0001701|GO:0006898|GO:0043235|GO:0007182|GO:0002666|GO:0007420|GO:0042060|GO:0060389|GO:0009897|GO:0008284|GO:0003430|GO:0007369|GO:0005886|GO:0031100|GO:0005539|GO:0046872|GO:0005829|GO:0032147|GO:…	30735222	chr3	30735163	+	hs|3p24.1	NM_001024847	transforming growth factor, beta receptor II (70/80kDa)	TGFBR2	chr3:30735163-30735222	NM_001024847	Hs.82028
A_24_P92183	2.62202	1.39068	2.62202	up	FALSE	Homo sapiens poly(A) binding protein, cytoplasmic 1-like (PABPC1L), mRNA [NM_001124756]	80336	GO:0006378|GO:0000166|GO:0003723|GO:0001556|GO:0070062	43566830	chr20	43566771	+	hs|20q13.12	NM_001124756	poly(A) binding protein, cytoplasmic 1-like	PABPC1L	chr20:43566771-43566830	NM_001124756	Hs.641481
A_33_P3372788	2.62144	1.39036	2.62144	up	FALSE	Homo sapiens neuroblastoma breakpoint family, member 8 (NBPF8), transcript variant 1, mRNA [NM_001037501]	728841	GO:0005737	148023663	chr1	148023604	-	hs|1q21.2	NM_001037501	neuroblastoma breakpoint family, member 8	NBPF8	chr1:148023663-148023604	NM_001037501	Hs.656782
A_33_P3279841	2.62054	1.38986	2.62054	up	FALSE	Homo sapiens mitogen-activated protein kinase 8 interacting protein 3 (MAPK8IP3), transcript variant 1, mRNA [NM_015133]	23162	GO:0010468|GO:0048286|GO:0007585|GO:0060425|GO:0031434|GO:0030159|GO:0031435|GO:0007257|GO:0009791|GO:0001701|GO:0030425|GO:0005790|GO:0046328|GO:0005737|GO:0008104|GO:0000139|GO:0045666|GO:0007411|GO:0030900|GO:0030673|GO:0019894|GO:0008432|GO:0016192|GO:0005078	1820317	chr16	1820258	+	hs|16p13.3	NM_015133	mitogen-activated protein kinase 8 interacting protein 3	MAPK8IP3	chr16:1820258-1820317	NM_015133	Hs.207763
A_24_P84970	2.61934	1.3892	2.61934	up	FALSE	keratin 18 pseudogene 42 [Source:HGNC Symbol;Acc:HGNC:33412] [ENST00000505048]			108925054	chr5	108924995	+	hs|5q21.3				chr5:108924995-108925054
A_33_P3218768	2.61926	1.38916	2.61926	up	FALSE	Homo sapiens UPF2 regulator of nonsense transcripts homolog (yeast) (UPF2), transcript variant 1, mRNA [NM_080599]	26019	GO:0005515|GO:0001889|GO:0010467|GO:0048471|GO:0005737|GO:0006406|GO:0000184|GO:0003723|GO:0031100|GO:0005634|GO:0035145|GO:0005829	12041965	chr10	12041906	-	hs|10p14	NM_080599	UPF2 regulator of nonsense transcripts homolog (yeast)	UPF2	chr10:12041965-12041906	NM_080599	Hs.370689
A_23_P373598	2.61923	1.38914	2.61923	up	FALSE	Homo sapiens v-maf avian musculoaponeurotic fibrosarcoma oncogene homolog K (MAFK), mRNA [NM_002360]	7975	GO:0001221|GO:0006355|GO:0000976|GO:0003700|GO:0007596|GO:0005654|GO:0006351|GO:0007399	1582288	chr7	1582229	+	hs|7p22.3	NM_002360	v-maf avian musculoaponeurotic fibrosarcoma oncogene homolog K	MAFK	chr7:1582229-1582288	NM_002360	Hs.520612
A_33_P3253807	2.61875	1.38888	2.61875	up	FALSE	Homo sapiens CCAAT/enhancer binding protein (C/EBP), gamma (CEBPG), transcript variant 1, mRNA [NM_001806]	1054	GO:0005515|GO:0046982|GO:0006357|GO:0016071|GO:0042267|GO:0005634|GO:0045739|GO:0043353|GO:0003677|GO:0043433|GO:0006351|GO:0043565|GO:0001889|GO:0051091|GO:0001077|GO:0006955|GO:0003690|GO:0045944|GO:0045078|GO:0043388|GO:0030183|GO:0005654|GO:0008134	33873525	chr19	33873466	+	hs|19q13.11	NM_001806	CCAAT/enhancer binding protein (C/EBP), gamma	CEBPG	chr19:33873466-33873525	NM_001806	Hs.429666
A_23_P361405	2.61857	1.38878	2.61857	up	FALSE	Homo sapiens hyaluronoglucosaminidase 3 (HYAL3), transcript variant 1, mRNA [NM_003549]	8372	GO:0033906|GO:0005975|GO:0051216|GO:0005576|GO:0071493|GO:0031410|GO:0009615|GO:0005764|GO:0006954|GO:0001618|GO:0071356|GO:0071347|GO:0004415|GO:0030214|GO:0046677	50330448	chr3	50330389	-	hs|3p21.31	NM_003549	hyaluronoglucosaminidase 3	HYAL3	chr3:50330448-50330389	NM_003549	Hs.729310
A_33_P3359713	2.61799	1.38846	2.61799	up	FALSE	ik35e10.y5 HR85 islet Homo sapiens cDNA clone IMAGE:5783130 5' similar to SW:TCPZ_HUMAN P40227 T-COMPLEX PROTEIN 1, ZETA SUBUNIT ;, mRNA sequence [CK825926]			65226791	chr7	65226732	+	hs|7q11.21	CK825926			chr7:65226732-65226791		Hs.689932
A_23_P6099	2.61698	1.3879	2.61698	up	FALSE	Homo sapiens phospholipase C, beta 1 (phosphoinositide-specific) (PLCB1), transcript variant 1, mRNA [NM_015192]	23236	GO:0005516|GO:0000790|GO:0046330|GO:0042803|GO:0045444|GO:0007613|GO:2000560|GO:0005521|GO:0070062|GO:0031965|GO:0080154|GO:0005509|GO:0046488|GO:0005546|GO:0007215|GO:0007213|GO:0016042|GO:0043547|GO:0008277|GO:0048639|GO:0019899|GO:0045893|GO:0045892|GO:0021987|GO:0043647|GO:1900087|GO:0007268|GO:0032735|GO:0005634|GO:2000438|GO:0044281|GO:0005829|GO:0035556|GO:0005737|GO:0000086|GO:0035723|GO:…	8755271	chr20	8755212	+	hs|20p12.3	NM_015192	phospholipase C, beta 1 (phosphoinositide-specific)	PLCB1	chr20:8755212-8755271	NM_015192	Hs.431173
A_23_P76901	2.61566	1.38717	2.61566	up	FALSE	Homo sapiens pleckstrin homology domain containing, family G (with RhoGef domain) member 3 (PLEKHG3), mRNA [NM_015549]	26030	GO:0032321|GO:0005089	65211025	chr14	65210966	+	hs|14q23.3	NM_015549	pleckstrin homology domain containing, family G (with RhoGef domain) member 3	PLEKHG3	chr14:65210966-65211025	NM_015549	Hs.509637
A_33_P3396872	2.6141	1.38631	2.6141	up	FALSE	Homo sapiens cadherin-like and PC-esterase domain containing 1 (CPED1), transcript variant 2, mRNA [NM_001105533]	79974	GO:0005783	120901947	chr7	120901888	+	hs|7q31.31	NM_001105533	cadherin-like and PC-esterase domain containing 1	CPED1	chr7:120901888-120901947	NM_001105533	Hs.189652
A_23_P154050	2.61344	1.38595	2.61344	up	FALSE	Homo sapiens cyclin-dependent kinase 15 (CDK15), transcript variant 3, mRNA [NM_139158]	65061	GO:0005515|GO:0051726|GO:0006468|GO:0005524|GO:0046872|GO:0004693	202712130	chr2	202700454	+	hs|2q33.1	NM_139158	cyclin-dependent kinase 15	CDK15	chr2:202700454-202712130	NM_139158	Hs.348711
A_33_P3303259	2.6114	1.38482	2.6114	up	FALSE	Homo sapiens poly (ADP-ribose) polymerase family, member 4 (PARP4), mRNA [NM_006437]	143	GO:0005515|GO:0008219|GO:0042493|GO:0005634|GO:0003677|GO:0006974|GO:0003950|GO:0006471|GO:0005737|GO:0006281|GO:0006954|GO:0016020|GO:0030529|GO:0006810|GO:0005876|GO:0019899|GO:0006464|GO:0070062	25044112	chr13	25044053	-	hs|13q12.12		poly (ADP-ribose) polymerase family, member 4	PARP4	chr13:25044112-25044053	NM_006437	Hs.744855
A_23_P105592	2.60766	1.38276	2.60766	up	FALSE	Homo sapiens mevalonate kinase (MVK), transcript variant 1, mRNA [NM_000431]	4598	GO:0016310|GO:0006695|GO:0050728|GO:0004496|GO:0019287|GO:0044281|GO:0008299|GO:0005524|GO:0070062|GO:0042802|GO:0005829|GO:0005777	110035000	chr12	110034941	+	hs|12q24.11	NM_000431	mevalonate kinase	MVK	chr12:110034941-110035000	NM_000431	Hs.130607
A_23_P38154	2.60622	1.38196	2.60622	up	FALSE	Homo sapiens ferredoxin reductase (FDXR), transcript variant 2, mRNA [NM_004110]	2232	GO:0005515|GO:0006694|GO:0006805|GO:0044281|GO:0006091|GO:0005739|GO:0006744|GO:0004324|GO:0005759|GO:0015039|GO:0006700|GO:0016125|GO:0008202|GO:0055114|GO:0008203	72858709	chr17	72858650	-	hs|17q25.1	NM_004110	ferredoxin reductase	FDXR	chr17:72858709-72858650	NM_004110	Hs.69745
A_23_P212050	2.60457	1.38105	2.60457	up	FALSE	Homo sapiens butyrylcholinesterase (BCHE), mRNA [NM_000055]	590	GO:0033265|GO:0003990|GO:0008285|GO:0042493|GO:0004104|GO:0072562|GO:0051384|GO:0005576|GO:0043279|GO:0003824|GO:0014016|GO:0019695|GO:0042802|GO:0051593|GO:0001540|GO:0016020|GO:0050805|GO:0005641|GO:0050783|GO:0005788|GO:0007612|GO:0019899|GO:0044267	165490878	chr3	165490819	-	hs|3q26.1	NM_000055	butyrylcholinesterase	BCHE	chr3:165490878-165490819	NM_000055	Hs.420483
A_33_P3413325	2.60425	1.38087	2.60425	up	FALSE	Homo sapiens potassium channel, calcium activated large conductance subfamily M alpha, member 1 (KCNMA1), transcript variant 7, mRNA [NM_001271520]	3778	GO:0005515|GO:0005886|GO:0007268|GO:0046872|GO:0016324|GO:0008076|GO:0005249|GO:0042391|GO:0034765|GO:0006813|GO:0071805|GO:0034465|GO:0070062|GO:0060072|GO:0001666|GO:0043065|GO:0030007|GO:0006970|GO:0003779|GO:0060073|GO:0045794|GO:0060083|GO:0051592|GO:0007596|GO:0005901|GO:0016021|GO:0015269	79396578	chr10	79396519	-	hs|10q22.3	NM_001271520	potassium channel, calcium activated large conductance subfamily M alpha, member 1	KCNMA1	chr10:79396578-79396519	NM_001271520	Hs.144795
A_23_P85441	2.60372	1.38057	2.60372	up	FALSE	Homo sapiens immunoglobulin superfamily, member 9 (IGSF9), transcript variant 2, mRNA [NM_020789]	57549	GO:0030424|GO:0030054|GO:0005886|GO:0050807|GO:0060077|GO:0016021|GO:0007156|GO:0030425|GO:0016358	159896995	chr1	159896936	-	hs|1q23.2	NM_020789	immunoglobulin superfamily, member 9	IGSF9	chr1:159896995-159896936	NM_020789	Hs.591472
A_23_P376239	2.60206	1.37965	2.60206	up	FALSE	Homo sapiens poly(A) polymerase alpha (PAPOLA), transcript variant 1, mRNA [NM_032632]	10914	GO:0008380|GO:0006369|GO:0010467|GO:0000287|GO:0030145|GO:0006366|GO:0003723|GO:0031124|GO:0043631|GO:0005634|GO:0005524|GO:0004652|GO:0005737|GO:0000398|GO:0005654	97014168	chr14	97010571	+	hs|14q32.2	NM_032632	poly(A) polymerase alpha	PAPOLA	chr14:97010571-97014168	NM_032632	Hs.253726
A_23_P126844	2.60021	1.37863	2.60021	up	FALSE	Homo sapiens tumor necrosis factor receptor superfamily, member 25 (TNFRSF25), transcript variant 1, mRNA [NM_148965]	8718	GO:0007165|GO:0005031|GO:0005886|GO:0005887|GO:0006915|GO:0042981|GO:0005576|GO:0004872|GO:0097190|GO:0033209|GO:0007166|GO:0005829	6521304	chr1	6521245	-	hs|1p36.31	NM_148965	tumor necrosis factor receptor superfamily, member 25	TNFRSF25	chr1:6521304-6521245	NM_148965	Hs.462529
A_33_P3342992	2.59997	1.3785	2.59997	up	FALSE	Homo sapiens ubiquitin-conjugating enzyme E2Q family member 2 pseudogene 2 (UBE2Q2P2), non-coding RNA [NR_004847]	100134869		82707684	chr15	82707625	+	hs|15q25.2	NR_004847	ubiquitin-conjugating enzyme E2Q family member 2 pseudogene 2	UBE2Q2P2	chr15:82707625-82707684	NR_004847	Hs.735222
A_33_P3290338	2.59876	1.37782	2.59876	up	FALSE	Homo sapiens poly (ADP-ribose) polymerase 1 (PARP1), mRNA [NM_001618]	142	GO:0005515|GO:0010467|GO:0016540|GO:2000679|GO:0006367|GO:0006366|GO:0005634|GO:0005635|GO:0042802|GO:0006302|GO:0003950|GO:0006471|GO:0051287|GO:0000723|GO:0042769|GO:0045944|GO:0030225|GO:0007179|GO:0005667|GO:0032869|GO:0071451|GO:0023019|GO:0005730|GO:0070412|GO:0000122|GO:0060391|GO:0003677|GO:0006351|GO:0070212|GO:0047485|GO:0006281|GO:0016020|GO:0006284|GO:0005654|GO:0008270|GO:0019899|GO:…	226590004	chr1	226589945	-	hs|1q42.12	NM_001618	poly (ADP-ribose) polymerase 1	PARP1	chr1:226590004-226589945	NM_001618	Hs.177766
A_23_P126120	2.59703	1.37687	2.59703	up	FALSE	Homo sapiens centromere protein L (CENPL), transcript variant 2, mRNA [NM_033319]	91687	GO:0034080|GO:0006334|GO:0005654|GO:0000278|GO:0000775|GO:0005829	173772182	chr1	173772123	-	hs|1q25.1	NM_033319	centromere protein L	CENPL	chr1:173772182-173772123	NM_033319	Hs.720473
A_23_P11859	2.59299	1.37462	2.59299	up	FALSE	Homo sapiens hydroxysteroid (17-beta) dehydrogenase 7 (HSD17B7), mRNA [NM_016371]	51478	GO:0006695|GO:0004303|GO:0005148|GO:0005886|GO:0006703|GO:0005789|GO:0044281|GO:0016021|GO:0055114|GO:0000253	162774089	chr1	162773299	+	hs|1q23.3	NM_016371	hydroxysteroid (17-beta) dehydrogenase 7	HSD17B7	chr1:162773299-162774089	NM_016371	Hs.492925
A_23_P160354	2.59297	1.3746	2.59297	up	FALSE	Homo sapiens v-akt murine thymoma viral oncogene homolog 3 (AKT3), transcript variant 2, mRNA [NM_181690]	10000	GO:0005515|GO:0007165|GO:0005737|GO:0005794|GO:0004672|GO:0005886|GO:0004674|GO:0006468|GO:0005654|GO:0005524	243716200	chr1	243716141	-	hs|1q44	NM_181690	v-akt murine thymoma viral oncogene homolog 3	AKT3	chr1:243716200-243716141	NM_181690	Hs.498292
A_33_P3640690	2.59253	1.37436	2.59253	up	FALSE	Homo sapiens zinc finger E-box binding homeobox 1 (ZEB1), transcript variant 1, mRNA [NM_001128128]	6935	GO:0005515|GO:0007389|GO:0003700|GO:0008285|GO:0010464|GO:0051216|GO:0008283|GO:0071560|GO:0033081|GO:0048704|GO:0005634|GO:0048752|GO:0048596|GO:0005737|GO:0006955|GO:0003690|GO:0071230|GO:0030857|GO:0045944|GO:0090103|GO:0031667|GO:0017015|GO:0005667|GO:0014823|GO:0051150|GO:0006357|GO:0003714|GO:0003713|GO:0070888|GO:0000122|GO:0006351|GO:0045666|GO:0003682|GO:0005654|GO:0008270|GO:0030900|GO:…	31816320	chr10	31816261	+	hs|10p11.22	NM_001128128	zinc finger E-box binding homeobox 1	ZEB1	chr10:31816261-31816320	NM_001128128	Hs.124503
A_23_P411833	2.59113	1.37358	2.59113	up	FALSE	Homo sapiens WD repeat domain 90 (WDR90), mRNA [NM_145294]	197335		717780	chr16	717721	+	hs|16p13.3	NM_145294	WD repeat domain 90	WDR90	chr16:717721-717780	NM_145294	Hs.511903
A_24_P255218	2.58953	1.37269	2.58953	up	FALSE	Homo sapiens myosin VA (heavy chain 12, myoxin) (MYO5A), transcript variant 1, mRNA [NM_000259]	4644	GO:0005516|GO:0042641|GO:0035371|GO:0015031|GO:0006887|GO:0005764|GO:0032402|GO:0051643|GO:0042438|GO:0006810|GO:0043025|GO:0070062|GO:0042470|GO:0017137|GO:0032869|GO:0005794|GO:0031585|GO:0005509|GO:0006892|GO:0050808|GO:0044267|GO:0030073|GO:0001750|GO:0005882|GO:0043005|GO:0005783|GO:0005884|GO:0007268|GO:0016459|GO:0032433|GO:0005829|GO:0030426|GO:0000146|GO:0005737|GO:0042476|GO:0061024|GO:…	52643522	chr15	52643463	-	hs|15q21.2	NM_000259	myosin VA (heavy chain 12, myoxin)	MYO5A	chr15:52643522-52643463	NM_000259	Hs.21213
A_23_P154566	2.58855	1.37215	2.58855	up	FALSE	Homo sapiens TOX high mobility group box family member 2 (TOX2), transcript variant 3, mRNA [NM_032883]	84969	GO:0006355|GO:0003682|GO:0006338|GO:0005654|GO:0005634|GO:0003677|GO:0006351	42698155	chr20	42698096	+	hs|20q13.12	NM_032883	TOX high mobility group box family member 2	TOX2	chr20:42698096-42698155	NM_032883	Hs.26608
A_19_P00809372	2.58839	1.37206	2.58839	up	FALSE	BROAD Institute lincRNA (XLOC_l2_008203), lincRNA [TCONS_l2_00014790]			111964964	chr2	111964905	-	hs|2q13			XLOC_l2_008203	chr2:111964964-111964905
A_19_P00809148	2.5868	1.37117	2.5868	up	FALSE				148781433	chr2	148781374	-	hs|2q23.1				chr2:148781433-148781374
A_33_P3363445	2.58495	1.37014	2.58495	up	FALSE	PREDICTED: Homo sapiens uncharacterized LOC100506014 (LOC100506014), transcript variant X2, ncRNA [XR_425355]	100506014		3579467	chr2	3579408	-	hs|2p25.3	XR_425355	uncharacterized LOC100506014	LOC100506014	chr2:3579467-3579408	XR_425355	Hs.570180
A_33_P3242373	2.58474	1.37002	2.58474	up	FALSE	Homo sapiens AF4/FMR2 family, member 1 (AFF1), transcript variant 2, mRNA [NM_005935]	4299	GO:0005515|GO:0003700|GO:0045893|GO:0008023	88036450	chr4	88036391	+	hs|4q22.1	NM_005935	AF4/FMR2 family, member 1	AFF1	chr4:88036391-88036450	NM_005935	Hs.480190
A_19_P00803499	2.58468	1.36999	2.58468	up	FALSE				177494364	chr2	177494305	-	hs|2q31.1				chr2:177494364-177494305
A_24_P126651	2.58362	1.36939	2.58362	up	FALSE	Homo sapiens transcription elongation factor A (SII), 1 (TCEA1), transcript variant 1, mRNA [NM_006756]	6917	GO:0005515|GO:0010467|GO:0006368|GO:0006366|GO:0005730|GO:0005634|GO:0003677|GO:0050434|GO:0006281|GO:0032784|GO:0006283|GO:0045944|GO:0030218|GO:0016032|GO:0005654|GO:0008270|GO:0006289	54900799	chr8	54900740	-	hs|8q11.23	NM_006756	transcription elongation factor A (SII), 1	TCEA1	chr8:54900799-54900740	NM_006756	Hs.491745
A_23_P396867	2.5826	1.36882	2.5826	up	FALSE	Homo sapiens histocompatibility (minor) 13 (HM13), transcript variant 4, mRNA [NM_178582]	81502	GO:0005515|GO:0005791|GO:0005886|GO:0009986|GO:0005783|GO:0031293|GO:0071458|GO:0042500|GO:0042803|GO:0016020|GO:0033619|GO:0071556|GO:0008233|GO:0006509|GO:0031625	30127241	chr20	30127182	+	hs|20q11.21	NM_178582	histocompatibility (minor) 13	HM13	chr20:30127182-30127241	NM_178582	Hs.373741
A_32_P1173	2.58127	1.36808	2.58127	up	FALSE	Homo sapiens Mab-21 domain containing 1 (MB21D1), mRNA [NM_138441]	115004	GO:0071360|GO:0051607|GO:0045087|GO:0002230|GO:0032481|GO:0002218|GO:0009190|GO:0005525|GO:0005524|GO:0003677|GO:0046872|GO:0005829	74138526	chr6	74138467	-	hs|6q13	NM_138441	Mab-21 domain containing 1	MB21D1	chr6:74138526-74138467	NM_138441	Hs.658405
A_23_P214897	2.57623	1.36526	2.57623	up	FALSE	Homo sapiens A kinase (PRKA) anchor protein 12 (AKAP12), transcript variant 2, mRNA [NM_144497]	9590	GO:0005515|GO:0005886|GO:0008179|GO:0030819|GO:0006605|GO:0010739|GO:0005737|GO:0007186|GO:0090036|GO:0005856|GO:0051018|GO:0005925|GO:0005938	151670065	chr6	151670006	+	hs|6q25.1	NM_144497	A kinase (PRKA) anchor protein 12	AKAP12	chr6:151670006-151670065	NM_144497	Hs.371240
A_24_P402690	2.57586	1.36505	2.57586	up	FALSE	Homo sapiens integral membrane protein 2C (ITM2C), transcript variant 1, mRNA [NM_030926]	81618	GO:0005515|GO:0048471|GO:2001238|GO:0005794|GO:0005886|GO:0005765|GO:0005524|GO:0005764|GO:0001540|GO:0030182|GO:0010977|GO:0016021|GO:0070062	231743941	chr2	231743882	+	hs|2q37.1	NM_030926	integral membrane protein 2C	ITM2C	chr2:231743882-231743941	NM_030926	Hs.111577
A_23_P140434	2.57578	1.36501	2.57578	up	FALSE	Homo sapiens myosin VC (MYO5C), mRNA [NM_018728]	55930	GO:0005516|GO:0003774|GO:0008152|GO:0003779|GO:0016459|GO:0005524|GO:0070062	52484703	chr15	52484644	-	hs|15q21.2	NM_018728	myosin VC	MYO5C	chr15:52484703-52484644	NM_018728	Hs.487036
A_33_P3346573	2.5748	1.36446	2.5748	up	FALSE	Homo sapiens microtubule-associated protein 4 (MAP4), transcript variant 4, mRNA [NM_001134364]	4134	GO:0005515|GO:0008017|GO:0072686|GO:0005886|GO:0005875|GO:0005874|GO:0051294|GO:0005737|GO:0005198|GO:0051012|GO:0015630|GO:0007052|GO:0051301|GO:0070062	47910775	chr3	47910716	-	hs|3p21.31	NM_001134364	microtubule-associated protein 4	MAP4	chr3:47910775-47910716	NM_001134364	Hs.517949
A_23_P201605	2.57381	1.36391	2.57381	up	FALSE	Homo sapiens DENN/MADD domain containing 1B (DENND1B), transcript variant 2, mRNA [NM_144977]	163486	GO:0017112|GO:0030136|GO:0032851|GO:0015031|GO:0005829	197564380	chr1	197552367	-	hs|1q31.3	NM_144977	DENN/MADD domain containing 1B	DENND1B	chr1:197564380-197552367	NM_144977	Hs.745032
A_24_P269062	2.57345	1.36371	2.57345	up	FALSE	Homo sapiens sprouty homolog 4 (Drosophila) (SPRY4), transcript variant 1, mRNA [NM_030964]	81848	GO:0005515|GO:0005737|GO:0005794|GO:0043407|GO:0032587|GO:0007275|GO:0005925	141690630	chr5	141690571	-	hs|5q31.3	NM_030964	sprouty homolog 4 (Drosophila)	SPRY4	chr5:141690630-141690571	NM_030964	Hs.323308
A_24_P213548	2.57052	1.36206	2.57052	up	FALSE	Homo sapiens mannosidase, alpha, class 1A, member 2 (MAN1A2), mRNA [NM_006699]	10905	GO:0005794|GO:0007585|GO:0048286|GO:0004571|GO:0005509|GO:0000139|GO:0016020|GO:0006491|GO:0016021|GO:0044267|GO:0018279|GO:0043687|GO:0070062	118039444	chr1	118039385	+	hs|1p12	NM_006699	mannosidase, alpha, class 1A, member 2	MAN1A2	chr1:118039385-118039444	NM_006699	Hs.435938
A_24_P135427	2.57008	1.36181	2.57008	up	FALSE	Homo sapiens uncharacterized LOC100128398 (LOC100128398), long non-coding RNA [NR_036508]	100128398		58517567	chr19	58517508	+	hs|19q13.43	NR_036508	uncharacterized LOC100128398	LOC100128398	chr19:58517508-58517567	NR_036508	Hs.655081
A_33_P3375002	2.56764	1.36044	2.56764	up	FALSE	Homo sapiens SOCS2 antisense RNA 1 (SOCS2-AS1), long non-coding RNA [NR_038263]	144481		93959469	chr12	93959410	-	hs|12q22	NR_038263	SOCS2 antisense RNA 1	SOCS2-AS1	chr12:93959469-93959410	NR_038263	Hs.602278
A_33_P3214129	2.56735	1.36028	2.56735	up	FALSE	Homo sapiens cDNA: FLJ21498 fis, clone COL05627. [AK025151]	728061		97826205	chr9	97826146	+	hs|9q22.32	AK025151	hCG2003663	LOC728061	chr9:97826146-97826205		Hs.655858
A_33_P3370751	2.56407	1.35844	2.56407	up	FALSE	Homo sapiens SMAD specific E3 ubiquitin protein ligase 2 (SMURF2), mRNA [NM_022739]	64750	GO:0005515|GO:0006511|GO:0010467|GO:0004842|GO:0006367|GO:0005886|GO:0016874|GO:0090263|GO:0000151|GO:0005634|GO:0046332|GO:0005829|GO:0042802|GO:0005737|GO:0042787|GO:0007179|GO:0017015|GO:0030579|GO:0030512|GO:0000122|GO:0030509|GO:0005160|GO:0006351|GO:0005654|GO:0045121|GO:0045892	62540794	chr17	62540735	-	hs|17q23.3	NM_022739	SMAD specific E3 ubiquitin protein ligase 2	SMURF2	chr17:62540794-62540735	NM_022739	Hs.515011
A_33_P3265359	2.55796	1.35499	2.55796	up	FALSE	Homo sapiens hes family bHLH transcription factor 6 (HES6), transcript variant 1, mRNA [NM_018645]	55502	GO:0003712|GO:0005667|GO:0006355|GO:0003700|GO:0006357|GO:0046983|GO:0005634|GO:0003677|GO:0030154|GO:0006351|GO:0008134|GO:0007399	239147006	chr2	239146947	-	hs|2q37.3	NM_018645	hes family bHLH transcription factor 6	HES6	chr2:239147006-239146947	NM_018645	Hs.42949
A_23_P16743	2.55745	1.35471	2.55745	up	FALSE	Homo sapiens mannosyl (alpha-1,6-)-glycoprotein beta-1,6-N-acetyl-glucosaminyltransferase (MGAT5), mRNA [NM_002410]	4249	GO:0030144|GO:0000139|GO:0016021|GO:0044267|GO:0070062|GO:0043687|GO:0018279	135185982	chr2	135180478	+	hs|2q21.3	NM_002410	mannosyl (alpha-1,6-)-glycoprotein beta-1,6-N-acetyl-glucosaminyltransferase	MGAT5	chr2:135180478-135185982	NM_002410	Hs.4988
A_33_P3406873	2.55697	1.35444	2.55697	up	FALSE	Homo sapiens neurofascin (NFASC), transcript variant 5, mRNA [NM_001005389]	23114	GO:0005515|GO:0002175|GO:0005886|GO:0030913|GO:0042552|GO:0033270|GO:0019226|GO:0086080|GO:0005622|GO:0043194|GO:0033010|GO:0033268|GO:0050808|GO:0045162|GO:0007411|GO:0007422|GO:0071205|GO:0034113|GO:0016021|GO:0005925|GO:0070062	204944545	chr1	204944486	+	hs|1q32.1	NM_001005389	neurofascin	NFASC	chr1:204944486-204944545	NM_001005389	Hs.13349
A_23_P111995	2.55683	1.35436	2.55683	up	FALSE	Homo sapiens lysyl oxidase-like 2 (LOXL2), mRNA [NM_002318]	4017	GO:0005515|GO:0005634|GO:0002040|GO:0035064|GO:0001837|GO:0005615|GO:0070492|GO:0030199|GO:0032332|GO:0007155|GO:0018277|GO:0005044|GO:0001666|GO:0005507|GO:0005694|GO:0004720|GO:0003714|GO:0007568|GO:0009055|GO:0016570|GO:0006351|GO:0006898|GO:0005604|GO:0016020|GO:0043542|GO:0003682|GO:0001935|GO:0005654|GO:0046688|GO:0045892|GO:0006464|GO:0055114	23154845	chr8	23154786	-	hs|8p21.3	NM_002318	lysyl oxidase-like 2	LOXL2	chr8:23154845-23154786	NM_002318	Hs.626637
A_24_P355944	2.5564	1.35411	2.5564	up	FALSE	Homo sapiens ephrin-B2 (EFNB2), mRNA [NM_004093]	1948	GO:0005515|GO:0010839|GO:0048013|GO:0005886|GO:0002042|GO:0007267|GO:0009653|GO:2000727|GO:0046875|GO:0050920|GO:0005887|GO:0007411|GO:0009887|GO:0016032|GO:0007155|GO:0005925|GO:0001945	107142795	chr13	107142736	-	hs|13q33.3	NM_004093	ephrin-B2	EFNB2	chr13:107142795-107142736	NM_004093	Hs.149239
A_24_P342096	2.55547	1.35359	2.55547	up	FALSE	Homo sapiens family with sequence similarity 27, member C (FAM27C), long non-coding RNA [NR_027421]	100132948		44991477	chr9	44991418	+	hs|9p11.2	NR_027421	family with sequence similarity 27, member C	FAM27C	chr9:44991418-44991477	NR_027421	Hs.645763
A_23_P15844	2.55517	1.35342	2.55517	up	FALSE	Homo sapiens BRCA1 interacting protein C-terminal helicase 1 (BRIP1), mRNA [NM_032043]	83990	GO:0005515|GO:0031965|GO:0051539|GO:0006357|GO:0005634|GO:0044281|GO:0003677|GO:0005524|GO:0046872|GO:0006302|GO:0005737|GO:0004003|GO:0000077|GO:0032508	59760967	chr17	59760908	-	hs|17q23.2	NM_032043	BRCA1 interacting protein C-terminal helicase 1	BRIP1	chr17:59760967-59760908	NM_032043	Hs.128903
A_33_P3373139	2.5547	1.35316	2.5547	up	FALSE	seizure threshold 2 homolog (mouse) [Source:HGNC Symbol;Acc:HGNC:29040] [ENST00000470139]	23334	GO:0003674|GO:0021540|GO:0043473|GO:0009791|GO:0007417|GO:0070062|GO:0005777	43894916	chr1	43894857	+	hs|1p34.2	AK131107	seizure threshold 2 homolog (mouse)	SZT2	chr1:43894857-43894916
A_33_P3414402	2.55375	1.35262	2.55375	up	FALSE	Homo sapiens zinc finger protein 407 (ZNF407), transcript variant 3, mRNA [NM_001146190]	55628	GO:0006355|GO:0008270|GO:0005634|GO:0003677|GO:0006351	72493457	chr18	72493398	+	hs|18q22.3	NM_001146190	zinc finger protein 407	ZNF407	chr18:72493398-72493457	NM_001146190	Hs.536490
A_24_P3804	2.553	1.35219	2.553	up	FALSE	Homo sapiens suppressor APC domain containing 1 (SAPCD1), mRNA [NM_001039651]	401251		31732450	chr6	31732391	+	hs|6p21.33	NM_001039651	suppressor APC domain containing 1	SAPCD1	chr6:31732391-31732450	NM_001039651	Hs.371225
A_33_P3214343	2.55158	1.35139	2.55158	up	FALSE	Q1W9F5_9CHON (Q1W9F5) NADH dehydrogenase subunit 2, partial (5%) [THC2601170]			111445793	chr3	111445734	+	hs|3q13.2				chr3:111445734-111445793
A_33_P3217230	2.55157	1.35139	2.55157	up	FALSE	Homo sapiens zinc finger protein 91 (ZNF91), transcript variant 1, mRNA [NM_003430]	7644	GO:0003700|GO:0070895|GO:0008270|GO:0005634|GO:0045892|GO:0003677|GO:0006351	23540740	chr19	23540681	-	hs|19p12	NM_003430	zinc finger protein 91	ZNF91	chr19:23540740-23540681	NM_003430	Hs.654471
A_33_P3288159	2.55111	1.35112	2.55111	up	FALSE	Homo sapiens asp (abnormal spindle) homolog, microcephaly associated (Drosophila) (ASPM), transcript variant 1, mRNA [NM_018136]	259266	GO:0097150|GO:0005516|GO:0021987|GO:0048477|GO:0090263|GO:0005874|GO:0002052|GO:0030496|GO:0005634|GO:0007283|GO:0045769|GO:0021873|GO:0072687|GO:0005737|GO:0007067|GO:0051661|GO:0048589|GO:0045665|GO:0090306|GO:0001764|GO:0008584	197057458	chr1	197057399	-	hs|1q31.3	NM_018136	asp (abnormal spindle) homolog, microcephaly associated (Drosophila)	ASPM	chr1:197057458-197057399	NM_018136	Hs.121028
A_23_P363174	2.55089	1.351	2.55089	up	FALSE	Homo sapiens histone cluster 1, H2al (HIST1H2AL), mRNA [NM_003511]	8332	GO:0005515|GO:0008150|GO:0046982|GO:0005634|GO:0019899|GO:0000786|GO:0003677|GO:0070062	27833561	chr6	27833502	+	hs|6p22.1	NM_003511	histone cluster 1, H2al	HIST1H2AL	chr6:27833502-27833561	NM_003511	Hs.233568
A_19_P00317153	2.54972	1.35034	2.54972	up	FALSE	Homo sapiens cDNA FLJ45955 fis, clone PLACE7010567. [AK127852]			592678	chr8	592619	-	hs|8p23.3	AK127852			chr8:592678-592619		Hs.662526
A_23_P212800	2.5493	1.3501	2.5493	up	FALSE	Homo sapiens fibroblast growth factor 5 (FGF5), transcript variant 1, mRNA [NM_004464]	2250	GO:0008286|GO:0048011|GO:0008284|GO:0008283|GO:0023019|GO:0048015|GO:0007267|GO:0005104|GO:0005576|GO:0005615|GO:0007399|GO:0007173|GO:0008543|GO:0045087|GO:0010001|GO:0051781|GO:0008083|GO:0038095	81207865	chr4	81207806	+	hs|4q21.21	NM_004464	fibroblast growth factor 5	FGF5	chr4:81207806-81207865	NM_004464	Hs.37055
A_19_P00805106	2.54881	1.34982	2.54881	up	FALSE				71581016	chr4	71580957	+	hs|4q13.3				chr4:071580957-071581016
A_23_P349416	2.54803	1.34938	2.54803	up	FALSE	Homo sapiens v-erb-b2 avian erythroblastic leukemia viral oncogene homolog 3 (ERBB3), transcript variant 1, mRNA [NM_001982]	2065	GO:0005515|GO:0005886|GO:0061098|GO:0051048|GO:0051402|GO:0005615|GO:0042803|GO:0042802|GO:0007507|GO:0014037|GO:0016323|GO:0043524|GO:0016324|GO:0030296|GO:0007173|GO:0019838|GO:0042127|GO:0009968|GO:0048011|GO:0046982|GO:0003197|GO:0048015|GO:0021545|GO:0014068|GO:0005524|GO:0014065|GO:0016328|GO:0097192|GO:0043235|GO:0007165|GO:0007162|GO:0005887|GO:0008543|GO:0045087|GO:0042060|GO:0007422|GO:…	56496219	chr12	56496160	+	hs|12q13.2	NM_001982	erb-b2 receptor tyrosine kinase 3	ERBB3	chr12:56496160-56496219	NM_001982	Hs.118681
A_33_P3240951	2.54676	1.34866	2.54676	up	FALSE	Homo sapiens D4, zinc and double PHD fingers, family 3 (DPF3), transcript variant 4, mRNA [NM_001280544]	8110	GO:0008150|GO:0071565|GO:0006355|GO:0008270|GO:0006351|GO:0016568|GO:0007399	73136788	chr14	73136729	-	hs|14q24.2	NM_001280544	D4, zinc and double PHD fingers, family 3	DPF3	chr14:73136788-73136729	NM_001280544	Hs.162868
A_33_P3404546	2.54528	1.34782	2.54528	up	FALSE	Homo sapiens obscurin, cytoskeletal calmodulin and titin-interacting RhoGEF (OBSCN), transcript variant IC, mRNA [NM_001271223]	84033	GO:0005515|GO:0051056|GO:0005516|GO:0048011|GO:0030018|GO:0043065|GO:0007264|GO:0045214|GO:0030506|GO:0007275|GO:0030016|GO:0097190|GO:0031430|GO:0005524|GO:0046872|GO:0031432|GO:0005829|GO:0032321|GO:0004674|GO:0006468|GO:0005089|GO:0008307	228565412	chr1	228565353	+	hs|1q42.13	NM_001271223	obscurin, cytoskeletal calmodulin and titin-interacting RhoGEF	OBSCN	chr1:228565353-228565412	NM_001271223	Hs.656999
A_24_P1919	2.54393	1.34706	2.54393	up	FALSE	Homo sapiens neurofibromin 1 (NF1), transcript variant 2, mRNA [NM_000267]	4763	GO:0001656|GO:0005515|GO:0048844|GO:0048593|GO:0042992|GO:0007406|GO:0007507|GO:0046580|GO:0043525|GO:0000165|GO:0030198|GO:0048745|GO:0030199|GO:0048169|GO:0021897|GO:0032318|GO:0030336|GO:0031235|GO:0045685|GO:0014065|GO:0048485|GO:0046929|GO:0001649|GO:0043535|GO:0001889|GO:0032320|GO:0007519|GO:0007420|GO:0008542|GO:0032228|GO:0007422|GO:0042060|GO:0001952|GO:0001953|GO:0008625|GO:0030424|GO:…	29546042	chr17	29541564	+	hs|17q11.2	NM_000267	neurofibromin 1	NF1	chr17:29541564-29546042	NM_000267	Hs.113577
A_23_P250564	2.54343	1.34678	2.54343	up	FALSE	Homo sapiens protein kinase C, epsilon (PRKCE), mRNA [NM_005400]	5581	GO:0005515|GO:0050730|GO:2000650|GO:0010763|GO:0007173|GO:0018105|GO:0030838|GO:0032024|GO:0005856|GO:0043123|GO:0031663|GO:0035641|GO:0051209|GO:0005794|GO:0032467|GO:0030168|GO:0043278|GO:0032230|GO:0007049|GO:0035276|GO:0008543|GO:0045087|GO:0030546|GO:0004697|GO:0008047|GO:0019899|GO:0035669|GO:0038096|GO:0051301|GO:0050996|GO:0048471|GO:0004699|GO:0005886|GO:0005783|GO:0090303|GO:0010811|GO:…	46414795	chr2	46414736	+	hs|2p21	NM_005400	protein kinase C, epsilon	PRKCE	chr2:46414736-46414795	NM_005400	Hs.580351
A_23_P201628	2.54207	1.346	2.54207	up	FALSE	Homo sapiens laminin, gamma 1 (formerly LAMB2) (LAMC1), mRNA [NM_002293]	3915	GO:0050679|GO:0005606|GO:0005576|GO:0043260|GO:0005615|GO:0005604|GO:0031012|GO:0043259|GO:0006461|GO:0007492|GO:0016477|GO:0022617|GO:0043208|GO:0007411|GO:0030198|GO:0031581|GO:0034446|GO:0007155|GO:0070062|GO:0005201	183114465	chr1	183114406	+	hs|1q25.3	NM_002293	laminin, gamma 1 (formerly LAMB2)	LAMC1	chr1:183114406-183114465	NM_002293	Hs.609663
A_23_P386254	2.54134	1.34559	2.54134	up	FALSE	Homo sapiens NK3 homeobox 2 (NKX3-2), mRNA [NM_001189]	579	GO:0060576|GO:0007368|GO:0043066|GO:0006366|GO:0048706|GO:0048705|GO:0005634|GO:0000122|GO:0000978|GO:0048536|GO:0048645|GO:0001078|GO:0001501|GO:0031016|GO:0042474|GO:0032331	13542835	chr4	13542776	-	hs|4p15.33	NM_001189	NK3 homeobox 2	NKX3-2	chr4:13542835-13542776	NM_001189	Hs.590927
A_33_P3238685	2.53962	1.34461	2.53962	up	FALSE	Homo sapiens tet methylcytosine dioxygenase 2 (TET2), transcript variant 1, mRNA [NM_001127208]	54790	GO:0005515|GO:0010467|GO:0020027|GO:0001822|GO:0072576|GO:0006211|GO:0080182|GO:0035511|GO:0019858|GO:0048536|GO:0009791|GO:0003677|GO:0008198|GO:0007049|GO:0006493|GO:0045944|GO:0080111|GO:0040029|GO:0030099|GO:0008270|GO:0002318|GO:0070579	106193979	chr4	106193920	+	hs|4q24	NM_001127208	tet methylcytosine dioxygenase 2	TET2	chr4:106193920-106193979	NM_001127208	Hs.706276
A_23_P121082	2.53915	1.34435	2.53915	up	FALSE	Homo sapiens glucan (1,4-alpha-), branching enzyme 1 (GBE1), mRNA [NM_000158]	2632	GO:0043169|GO:0005975|GO:0005978|GO:0005977|GO:0009405|GO:0006006|GO:0044281|GO:0006091|GO:0004553|GO:0003844|GO:0070062|GO:0005829	81538971	chr3	81538912	-	hs|3p12.2	NM_000158	glucan (1,4-alpha-), branching enzyme 1	GBE1	chr3:81538971-81538912	NM_000158	Hs.436062
A_23_P32938	2.5391	1.34432	2.5391	up	FALSE	Homo sapiens DEAD (Asp-Glu-Ala-Asp) box polypeptide 10 (DDX10), mRNA [NM_004398]	1662	GO:0003724|GO:0008152|GO:0005524	108811483	chr11	108811424	+	hs|11q22.3	NM_004398	DEAD (Asp-Glu-Ala-Asp) box polypeptide 10	DDX10	chr11:108811424-108811483	NM_004398	Hs.591931
A_33_P3338121	2.53823	1.34382	2.53823	up	FALSE	Homo sapiens laminin, beta 3 (LAMB3), transcript variant 2, mRNA [NM_001017402]	3914	GO:0005515|GO:0034329|GO:0005576|GO:0035987|GO:0032403|GO:0005610|GO:0008544|GO:0022617|GO:0005198|GO:0030198|GO:0050873|GO:0031581|GO:0007155	209788415	chr1	209788356	-	hs|1q32.2	NM_001017402	laminin, beta 3	LAMB3	chr1:209788415-209788356	NM_001017402	Hs.497636
A_23_P368740	2.53706	1.34316	2.53706	up	FALSE	Homo sapiens histone deacetylase 10 (HDAC10), transcript variant 1, mRNA [NM_032019]	83933	GO:0032041|GO:0005515|GO:0070932|GO:0070933|GO:0016575|GO:0006355|GO:0042826|GO:0006325|GO:0046970|GO:0005634|GO:0000122|GO:0033558|GO:0006351|GO:0005737|GO:0000118|GO:0007219|GO:0014003|GO:0005654|GO:0004407|GO:0019899|GO:0046969|GO:0045892|GO:0006476|GO:0016568	50686172	chr22	50685388	-	hs|22q13.33	NM_032019	histone deacetylase 10	HDAC10	chr22:50686172-50685388	NM_032019	Hs.26593
A_23_P156061	2.53611	1.34261	2.53611	up	FALSE	Homo sapiens leucyl/cystinyl aminopeptidase (LNPEP), transcript variant 1, mRNA [NM_005575]	4012	GO:0000209|GO:0002474|GO:0048471|GO:0002480|GO:0007565|GO:0005886|GO:0042590|GO:0007267|GO:0005576|GO:0005765|GO:0060395|GO:0005829|GO:0005622|GO:0030163|GO:0031905|GO:0016020|GO:0005887|GO:0004177|GO:0006508|GO:0061024|GO:0008270|GO:0030659|GO:0008237	96362449	chr5	96362390	+	hs|5q15	NM_005575	leucyl/cystinyl aminopeptidase	LNPEP	chr5:96362390-96362449	NM_005575	Hs.656905
A_33_P3339066	2.53492	1.34194	2.53492	up	FALSE	Homo sapiens RNA-binding region (RNP1, RRM) containing 3 (RNPC3), mRNA [NM_017619]	55599	GO:0008380|GO:0006397|GO:0000166|GO:0003723|GO:0005654|GO:0005634|GO:0005689	104068878	chr1	104068819	+	hs|1p21.1	NM_017619	RNA-binding region (RNP1, RRM) containing 3	RNPC3	chr1:104068819-104068878	NM_017619	Hs.632423
A_23_P11862	2.53479	1.34187	2.53479	up	FALSE	Homo sapiens chromosome 1 open reading frame 112 (C1orf112), mRNA [NM_018186]	55732		169822169	chr1	169822110	+	hs|1q24.2	NM_018186	chromosome 1 open reading frame 112	C1orf112	chr1:169822110-169822169	NM_018186	Hs.443551
A_19_P00317897	2.53282	1.34074	2.53282	up	FALSE	Homo sapiens uncharacterized LOC101928673 (LOC101928673), long non-coding RNA [NR_125960]	101928673		173387238	chr1	173387179	-	hs|1q25.1	NR_125960	uncharacterized LOC101928673	LOC101928673	chr1:173387238-173387179	NR_125960	Hs.715616
A_32_P110390	2.53043	1.33938	2.53043	up	FALSE	Homo sapiens transmembrane protein 171 (TMEM171), transcript variant 1, mRNA [NM_173490]	134285	GO:0016021	72424345	chr5	72424286	+	hs|5q13.2	NM_173490	transmembrane protein 171	TMEM171	chr5:72424286-72424345	NM_173490	Hs.162246
A_24_P173746	2.53008	1.33918	2.53008	up	FALSE	Homo sapiens Ral GEF with PH domain and SH3 binding motif 2 (RALGPS2), transcript variant 10, mRNA [NM_152663]	55103	GO:0043547|GO:0005085|GO:0005737|GO:0005886|GO:0007264	178871278	chr1	178866870	+	hs|1q25.2	NM_152663	Ral GEF with PH domain and SH3 binding motif 2	RALGPS2	chr1:178866870-178871278	NM_152663	Hs.632485
A_32_P95067	2.52993	1.3391	2.52993	up	FALSE	Homo sapiens adenylate kinase 4 (AK4), transcript variant 1, mRNA [NM_001005353]	205	GO:0046033|GO:0046034|GO:0042493|GO:0004550|GO:0004017|GO:0009142|GO:0005525|GO:0046899|GO:0005524|GO:0001889|GO:0005739|GO:0006165|GO:0007420|GO:0005759|GO:0046039|GO:0006172|GO:0070062	65694158	chr1	65694099	+	hs|1p31.3	NM_001005353	adenylate kinase 4	AK4	chr1:65694099-65694158	NM_001005353	Hs.10862
A_19_P00318878	2.52915	1.33865	2.52915	up	FALSE	Homo sapiens cDNA clone IMAGE:4794941. [BC030094]			247350837	chr1	247350778	-	hs|1q44				chr1:247350837-247350778		Hs.498418
A_19_P00812846	2.529	1.33857	2.529	up	FALSE	KIAA1614 [Source:HGNC Symbol;Acc:HGNC:29327] [ENST00000461346]	57710		180919898	chr1	180919839	+	hs|1q25.3	BC000118	KIAA1614	KIAA1614	chr1:180919839-180919898
A_23_P431252	2.52829	1.33816	2.52829	up	FALSE	Homo sapiens kelch repeat and BTB (POZ) domain containing 8 (KBTBD8), mRNA [NM_032505]	84541	GO:0005794|GO:0005819	67061232	chr3	67061173	+	hs|3p14.1	NM_032505	kelch repeat and BTB (POZ) domain containing 8	KBTBD8	chr3:67061173-67061232	NM_032505	Hs.116665
A_33_P3221253	2.52738	1.33764	2.52738	up	FALSE	Homo sapiens LIM domain containing preferred translocation partner in lipoma (LPP), transcript variant 1, mRNA [NM_005578]	4026	GO:0005515|GO:0008150|GO:0005737|GO:0005886|GO:0008270|GO:0005634|GO:0007155|GO:0005925	188597418	chr3	188597359	+	hs|3q28	NM_005578	LIM domain containing preferred translocation partner in lipoma	LPP	chr3:188597359-188597418	NM_005578	Hs.720220
A_33_P3244872	2.52552	1.33658	2.52552	up	FALSE	Homo sapiens centrosomal protein 350kDa (CEP350), mRNA [NM_014810]	9857	GO:0008017|GO:0005515|GO:0005813|GO:0005737|GO:0034453|GO:0016020|GO:0005819|GO:0005654	180053240	chr1	180053181	+	hs|1q25.2	NM_014810	centrosomal protein 350kDa	CEP350	chr1:180053181-180053240	NM_014810	Hs.413045
A_33_P3356210	2.52503	1.3363	2.52503	up	FALSE	Homo sapiens natural killer cell cytotoxicity receptor 3 ligand 1 (NCR3LG1), mRNA [NM_001202439]	374383	GO:0019028|GO:0005886|GO:0005198|GO:0016021	17398744	chr11	17398685	+	hs|11p15.1	NM_001202439	natural killer cell cytotoxicity receptor 3 ligand 1	NCR3LG1	chr11:17398685-17398744	NM_001202439	Hs.146274
A_19_P00324758	2.52246	1.33483	2.52246	up	FALSE				60786771	chr5	60786712	+	hs|5q12.1				chr5:060786712-060786771
A_33_P3280044	2.52088	1.33393	2.52088	up	FALSE	Homo sapiens ankyrin repeat domain 11 (ANKRD11), transcript variant 1, mRNA [NM_001256182]	29123	GO:0060348|GO:0005737|GO:0060325|GO:0035264|GO:0005886|GO:0001894|GO:0048705|GO:0042475|GO:0005654|GO:0005634|GO:0001701	89351907	chr16	89351848	-	hs|16q24.3	NM_001256182	ankyrin repeat domain 11	ANKRD11	chr16:89351907-89351848	NM_001256182	Hs.740440
A_33_P3299811	2.52056	1.33374	2.52056	up	FALSE	Homo sapiens FLVCR1 antisense RNA 1 (head to head) (FLVCR1-AS1), transcript variant 2, long non-coding RNA [NR_027286]	642946		213031260	chr1	213031201	-	hs|1q32.3	NR_027286	FLVCR1 antisense RNA 1 (head to head)	FLVCR1-AS1	chr1:213031260-213031201	NR_027286	Hs.552649
A_24_P292470	2.51923	1.33298	2.51923	up	FALSE	Homo sapiens uncoupling protein 3 (mitochondrial, proton carrier) (UCP3), transcript variant short, mRNA [NM_022803]	7352	GO:0005515|GO:0006629|GO:0032868|GO:0014823|GO:0001666|GO:0005215|GO:0007585|GO:0007584|GO:0007568|GO:0009409|GO:0005743|GO:0051384|GO:0044281|GO:0032870|GO:0022904|GO:0005739|GO:0017077|GO:0006631|GO:0000303|GO:0016021|GO:0006839|GO:0044237|GO:0015992	73714957	chr11	73714898	-	hs|11q13.4	NM_022803	uncoupling protein 3 (mitochondrial, proton carrier)	UCP3	chr11:73714957-73714898	NM_022803	Hs.101337
A_32_P181222	2.51509	1.33061	2.51509	up	FALSE	Homo sapiens potassium channel, calcium activated large conductance subfamily M alpha, member 1 (KCNMA1), transcript variant 2, mRNA [NM_002247]	3778	GO:0005515|GO:0005886|GO:0007268|GO:0046872|GO:0016324|GO:0008076|GO:0005249|GO:0042391|GO:0034765|GO:0006813|GO:0071805|GO:0034465|GO:0070062|GO:0060072|GO:0001666|GO:0043065|GO:0030007|GO:0006970|GO:0003779|GO:0060073|GO:0045794|GO:0060083|GO:0051592|GO:0007596|GO:0005901|GO:0016021|GO:0015269	78846275	chr10	78844448	-	hs|10q22.3	NM_002247	potassium channel, calcium activated large conductance subfamily M alpha, member 1	KCNMA1	chr10:78846275-78844448	NM_002247	Hs.144795
A_33_P3593774	2.51509	1.33061	2.51509	up	FALSE	Homo sapiens phosphoinositide-3-kinase, regulatory subunit 3 (gamma) (PIK3R3), transcript variant 5, mRNA [NM_001303429]	8503	GO:0008286|GO:0005515|GO:0006661|GO:0043551|GO:0036092|GO:0035014|GO:0016303|GO:0044281|GO:0006644|GO:0005942|GO:0005829	46511650	chr1	46511591	-	hs|1p34.1	NM_001303429	phosphoinositide-3-kinase, regulatory subunit 3 (gamma)	PIK3R3	chr1:46511650-46511591	NM_001303429	Hs.655387
A_23_P141447	2.51478	1.33043	2.51478	up	FALSE	Homo sapiens RAD52 motif containing 1 (RDM1), transcript variant 2, mRNA [NM_001034836]	201299	GO:0005737|GO:0015030|GO:0006281|GO:0000166|GO:0016605|GO:0003723|GO:0005730|GO:0006310|GO:0003677	34249654	chr17	34249595	-	hs|17q12	NM_001034836	RAD52 motif containing 1	RDM1	chr17:34249654-34249595	NM_001034836	Hs.194411
A_23_P26994	2.51436	1.33019	2.51436	up	FALSE	Homo sapiens guanine nucleotide binding protein (G protein), gamma transducing activity polypeptide 2 (GNGT2), transcript variant 1, mRNA [NM_031498]	2793	GO:0007186|GO:0005886|GO:0008152|GO:0005834|GO:0003924|GO:0007268|GO:0004871|GO:0007602	47284034	chr17	47283975	-	hs|17q21.32	NM_031498	guanine nucleotide binding protein (G protein), gamma transducing activity polypeptide 2	GNGT2	chr17:47284034-47283975	NM_031498	Hs.181781
A_33_P3257538	2.51417	1.33008	2.51417	up	FALSE	Homo sapiens hydroxylysine kinase (HYKK), transcript variant 2, mRNA [NM_001083612]	123688	GO:0016310|GO:0005737|GO:0047992	78807448	chr15	78807389	+	hs|15q25.1	NM_001083612	hydroxylysine kinase	HYKK	chr15:78807389-78807448	NM_001083612	Hs.307962
A_33_P3321293	2.51192	1.32879	2.51192	up	FALSE	Homo sapiens IQ motif containing GTPase activating protein 3 (IQGAP3), mRNA [NM_178229]	128239	GO:0005516|GO:0008361|GO:0071310|GO:0007265|GO:0016328|GO:0005099|GO:0010628|GO:0000187|GO:0000082|GO:0005737|GO:0070856|GO:0032320|GO:0005911|GO:0010629|GO:0017048|GO:0070371|GO:0033601	156495257	chr1	156495198	-	hs|1q22	NM_178229	IQ motif containing GTPase activating protein 3	IQGAP3	chr1:156495257-156495198	NM_178229	Hs.591495
A_33_P3607359	2.51111	1.32833	2.51111	up	FALSE	Homo sapiens chromosome 10 open reading frame 88 pseudogene (LOC399815), non-coding RNA [NR_027282]	399815		124648124	chr10	124648065	+	hs|10q26.13	NR_027282	chromosome 10 open reading frame 88 pseudogene	LOC399815	chr10:124648065-124648124	NR_027282	Hs.113871
A_23_P254212	2.50965	1.32748	2.50965	up	FALSE	Homo sapiens replication protein A4, 30kDa (RPA4), mRNA [NM_013347]	29935	GO:0000082|GO:0003697|GO:0033260|GO:0006270|GO:0006310|GO:0005654|GO:0005634|GO:0006289|GO:0000077|GO:0000278|GO:0005662	96140331	chrX	96140272	+	hs|Xq21.33	NM_013347	replication protein A4, 30kDa	RPA4	chrX:96140272-96140331	NM_013347	Hs.659349
A_19_P00808035	2.50815	1.32663	2.50815	up	FALSE				77297986	chr7	77297927	+	hs|7q11.23				chr7:077297927-077297986
A_23_P10385	2.50815	1.32662	2.50815	up	FALSE	Homo sapiens denticleless E3 ubiquitin protein ligase homolog (Drosophila) (DTL), transcript variant 1, mRNA [NM_016448]	51514	GO:0000209|GO:0005515|GO:0006511|GO:0031965|GO:0004842|GO:0005813|GO:0006513|GO:0005694|GO:0031572|GO:0005730|GO:0005634|GO:0019985|GO:0006974|GO:0043231|GO:0006260|GO:0005737|GO:0051726|GO:0031465|GO:0005654|GO:0031464|GO:0009411	212277911	chr1	212277852	+	hs|1q32.3	NM_016448	denticleless E3 ubiquitin protein ligase homolog (Drosophila)	DTL	chr1:212277852-212277911	NM_016448	Hs.656473
A_33_P3371493	2.50742	1.3262	2.50742	up	FALSE	Homo sapiens topoisomerase (DNA) I (TOP1), mRNA [NM_003286]	7150	GO:0005515|GO:0003917|GO:0003918|GO:0042493|GO:0005730|GO:0005634|GO:0012501|GO:0000228|GO:0003677|GO:0032922|GO:0006260|GO:0016310|GO:0007059|GO:0040016|GO:0000932|GO:0003682|GO:0043204|GO:0016032|GO:0007623|GO:0006338|GO:0005654|GO:0031298|GO:0001046|GO:0006265	39742793	chr20	39742734	+	hs|20q12	NM_003286	topoisomerase (DNA) I	TOP1	chr20:39742734-39742793	NM_003286	Hs.472737
A_23_P37514	2.50712	1.32603	2.50712	up	FALSE	Homo sapiens chromosome 15 open reading frame 39 (C15orf39), mRNA [NM_015492]	56905	GO:0005737	75504492	chr15	75504433	+	hs|15q24.2	NM_015492	chromosome 15 open reading frame 39	C15orf39	chr15:75504433-75504492	NM_015492	Hs.17936
A_19_P00324839	2.50711	1.32602	2.50711	up	FALSE	Homo sapiens metastasis associated lung adenocarcinoma transcript 1 (non-protein coding) (MALAT1), long non-coding RNA [NR_002819]	378938		65273570	chr11	65273511	+	hs|11q13.1	NR_002819	metastasis associated lung adenocarcinoma transcript 1 (non-protein coding)	MALAT1	chr11:65273511-65273570	NR_002819	Hs.621695
A_33_P3287223	2.50608	1.32543	2.50608	up	FALSE	Homo sapiens dipeptidyl-peptidase 4 (DPP4), mRNA [NM_001935]	1803	GO:0005515|GO:0008284|GO:0005886|GO:0004252|GO:0031295|GO:0030139|GO:0005765|GO:0002020|GO:0010716|GO:0042803|GO:0042802|GO:0046581|GO:0016324|GO:0071438|GO:0006508|GO:0070062|GO:0001666|GO:0009986|GO:0031258|GO:0005102|GO:0033632|GO:0030027|GO:0042110|GO:0016020|GO:0043542|GO:0008236|GO:0045121|GO:0016021|GO:0008239|GO:0005925	162849045	chr2	162848986	-	hs|2q24.2	NM_001935	dipeptidyl-peptidase 4	DPP4	chr2:162849045-162848986	NM_001935	Hs.368912
A_23_P37892	2.50516	1.3249	2.50516	up	FALSE	Homo sapiens glutamic pyruvate transaminase (alanine aminotransferase) 2 (GPT2), transcript variant 1, mRNA [NM_133443]	84706	GO:0034641|GO:0004021|GO:0042851|GO:0005759|GO:0042853|GO:0030170|GO:0006103|GO:0008652|GO:0044281	46964827	chr16	46964768	+	hs|16q11.2	NM_133443	glutamic pyruvate transaminase (alanine aminotransferase) 2	GPT2	chr16:46964768-46964827	NM_133443	Hs.460693
A_33_P3329522	2.50514	1.32489	2.50514	up	FALSE	Homo sapiens leucine rich repeat containing 17 (LRRC17), transcript variant 1, mRNA [NM_001031692]	10234	GO:0033687|GO:0045671|GO:0048539|GO:0005615|GO:0001649	102580031	chr7	102579972	+	hs|7q22.1	NM_001031692	leucine rich repeat containing 17	LRRC17	chr7:102579972-102580031	NM_001031692	Hs.567412
A_23_P35219	2.505	1.32481	2.505	up	FALSE	Homo sapiens NIMA-related kinase 2 (NEK2), transcript variant 1, mRNA [NM_002497]	4751	GO:0005515|GO:0005634|GO:0031145|GO:0046872|GO:0005829|GO:0005737|GO:0046777|GO:0007059|GO:0000086|GO:0090307|GO:0051321|GO:0000794|GO:0005813|GO:0007088|GO:0006996|GO:0051988|GO:0019903|GO:0001824|GO:0005874|GO:0046602|GO:0005730|GO:0030496|GO:0051225|GO:0005524|GO:0045171|GO:0043392|GO:0043234|GO:0000922|GO:0000070|GO:0007067|GO:0004672|GO:0004674|GO:0051299|GO:0000777|GO:0000776|GO:0006468|GO:…	211836920	chr1	211836861	-	hs|1q32.3	NM_002497	NIMA-related kinase 2	NEK2	chr1:211836920-211836861	NM_002497	Hs.153704
A_23_P369666	2.50093	1.32247	2.50093	up	FALSE	zinc finger, MYND-type containing 8 [Source:HGNC Symbol;Acc:HGNC:9397] [ENST00000468376]	23613	GO:0005515|GO:0001106|GO:0070491|GO:0008270|GO:0005634|GO:0000122	45866354	chr20	45866295	-	hs|20q13.12	AL137703	zinc finger, MYND-type containing 8	ZMYND8	chr20:45866354-45866295		Hs.446240
A_33_P3527317	2.49851	1.32107	2.49851	up	FALSE	Homo sapiens cDNA FLJ25455 fis, clone TST08884. [AK058184]	148638		234802697	chr1	234802638	+	hs|1q42.3	AK058184	uncharacterized LOC148638	LOC148638	chr1:234802638-234802697		Hs.621317
A_24_P269895	2.49605	1.31965	2.49605	up	FALSE	Homo sapiens heterogeneous nuclear ribonucleoprotein A3 (HNRNPA3), mRNA [NM_194247]	220988	GO:0008380|GO:0005515|GO:0010467|GO:0000166|GO:0000398|GO:0030529|GO:0003723|GO:0005654|GO:0005634|GO:0071013	178080388	chr2	178080329	+	hs|2q31.2	NM_194247	heterogeneous nuclear ribonucleoprotein A3	HNRNPA3	chr2:178080329-178080388	NM_194247	Hs.516539
A_33_P3324137	2.49291	1.31783	2.49291	up	FALSE	Homo sapiens, clone IMAGE:4399587, mRNA. [BC015320]	29053		39667319	chr20	39667260	+	hs|20q12	BC015320	uncharacterized LOC29053	PRO0628	chr20:39667260-39667319		Hs.736997
A_33_P3405680	2.49285	1.3178	2.49285	up	FALSE	Homo sapiens ARHGEF3 antisense RNA 1 (ARHGEF3-AS1), long non-coding RNA [NR_046572]	100874200		56994875	chr3	56994816	+	hs|3p14.3	NR_046572	ARHGEF3 antisense RNA 1	ARHGEF3-AS1	chr3:56994816-56994875	NR_046572	Hs.549631
A_19_P00810899	2.49171	1.31714	2.49171	up	FALSE	Homo sapiens small nucleolar RNA host gene 20 (non-protein coding) (SNHG20), long non-coding RNA [NR_027058]	654434		75090995	chr17	75090936	+	hs|17q25.2	NR_027058	small nucleolar RNA host gene 20 (non-protein coding)	SNHG20	chr17:75090936-75090995	NR_027058	Hs.720923
A_32_P95223	2.49069	1.31655	2.49069	up	FALSE	Homo sapiens farnesyl diphosphate synthase pseudogene 2 (FDPSP2), non-coding RNA [NR_003262]	619190		76598123	chr7	76598064	-	hs|7q11.23	NR_003262	farnesyl diphosphate synthase pseudogene 2	FDPSP2	chr7:76598123-76598064	NR_003262	Hs.609978
A_33_P3391005	2.48817	1.31508	2.48817	up	FALSE	Homo sapiens neural precursor cell expressed, developmentally down-regulated 4-like, E3 ubiquitin protein ligase (NEDD4L), transcript variant j, mRNA [NM_001144967]	23327	GO:0005515|GO:0010467|GO:0004842|GO:2000810|GO:0009651|GO:0006513|GO:0006367|GO:0016874|GO:2000650|GO:0006883|GO:0019058|GO:0060306|GO:0015459|GO:2001259|GO:2000009|GO:0005622|GO:0030104|GO:0034220|GO:0042787|GO:0010765|GO:0010038|GO:0007179|GO:0003085|GO:0070062|GO:0086005|GO:0000122|GO:0044325|GO:2001288|GO:0005654|GO:0045732|GO:0016567|GO:0005886|GO:0005634|GO:0005829|GO:0045807|GO:0005737|GO:…	56016843	chr18	56016784	+	hs|18q21.31	NM_001144967	neural precursor cell expressed, developmentally down-regulated 4-like, E3 ubiquitin protein ligase	NEDD4L	chr18:56016784-56016843	NM_001144967	Hs.185677
A_33_P3381621	2.488	1.31499	2.488	up	FALSE	Homo sapiens phospholipase B1, mRNA (cDNA clone IMAGE:6147102), complete cds. [BC065041]	151056	GO:0005886|GO:0007603|GO:0044281|GO:0001523|GO:2000344|GO:0016042|GO:0016324|GO:0004622|GO:0004623|GO:0016021|GO:0006644|GO:0036151|GO:0046474	28816915	chr2	28816856	+	hs|2p23.2	BC065041	phospholipase B1	PLB1	chr2:28816856-28816915		Hs.444933
A_23_P119102	2.48574	1.31368	2.48574	up	FALSE	Homo sapiens vasodilator-stimulated phosphoprotein (VASP), mRNA [NM_003370]	7408	GO:0005515|GO:0050852|GO:0017124|GO:0031258|GO:0005886|GO:0034329|GO:0031527|GO:0001843|GO:0003779|GO:0015629|GO:0005829|GO:0005737|GO:0030838|GO:0051289|GO:0007411|GO:0008154|GO:0005923|GO:0005522|GO:0005925|GO:0070062	46029797	chr19	46029738	+	hs|19q13.32	NM_003370	vasodilator-stimulated phosphoprotein	VASP	chr19:46029738-46029797	NM_003370	Hs.515469
A_23_P140738	2.48121	1.31105	2.48121	up	FALSE	Homo sapiens piezo-type mechanosensitive ion channel component 1 (PIEZO1), mRNA [NM_001142864]	9780	GO:0008381|GO:0005261|GO:0050982|GO:0005886|GO:0005783|GO:0033116|GO:0042391|GO:0005789|GO:0016021|GO:0033634|GO:0033625|GO:0006812	88782231	chr16	88782172	-	hs|16q24.3	NM_001142864	piezo-type mechanosensitive ion channel component 1	PIEZO1	chr16:88782231-88782172	NM_001142864	Hs.377001
A_33_P3226955	2.48088	1.31085	2.48088	up	FALSE	Q5JWQ5_HUMAN (Q5JWQ5) Neuropilin 1 (Fragment), partial (93%) [THC2768644]			33538421	chr10	33538362	-	hs|10p11.22				chr10:033538421-033538362
A_23_P339633	2.48055	1.31066	2.48055	up	FALSE	Homo sapiens G patch domain containing 11 (GPATCH11), transcript variant 1, mRNA [NM_174931]	253635	GO:0003676	37321259	chr2	37319374	+	hs|2p22.2	NM_174931	G patch domain containing 11	GPATCH11	chr2:37319374-37321259	NM_174931	Hs.595250
A_19_P00318110	2.47816	1.30927	2.47816	up	FALSE	Homo sapiens HLA complex group 18 (non-protein coding) (HCG18), transcript variant 3, long non-coding RNA [NR_102326]	414777		30260334	chr6	30260275	-	hs|6p22.1	NR_102326	HLA complex group 18 (non-protein coding)	HCG18	chr6:30260334-30260275	NR_102326	Hs.485041
A_23_P128084	2.47813	1.30925	2.47813	up	FALSE	Homo sapiens integrin, alpha 7 (ITGA7), transcript variant 2, mRNA [NM_002206]	3679	GO:0031594|GO:0046982|GO:0005886|GO:0009986|GO:0008360|GO:0048514|GO:0034677|GO:0035987|GO:0046872|GO:0042383|GO:0005737|GO:0005178|GO:0007517|GO:0007160|GO:0016477|GO:0007229|GO:0007519|GO:0030198|GO:0043236|GO:0034113|GO:0005927	56078479	chr12	56078420	-	hs|12q13.2	NM_002206	integrin, alpha 7	ITGA7	chr12:56078479-56078420	NM_002206	Hs.524484
A_33_P3310572	2.47535	1.30763	2.47535	up	FALSE	Homo sapiens long intergenic non-protein coding RNA 1098 (LINC01098), long non-coding RNA [NR_028342]	285501		178897096	chr4	178897037	+	hs|4q34.3	NR_028342	long intergenic non-protein coding RNA 1098	LINC01098	chr4:178897037-178897096	NR_028342	Hs.722466
A_23_P314250	2.47196	1.30566	2.47196	up	FALSE	Homo sapiens family with sequence similarity 78, member A (FAM78A), mRNA [NM_033387]	286336		134133585	chr9	134133526	-	hs|9q34.13	NM_033387	family with sequence similarity 78, member A	FAM78A	chr9:134133585-134133526	NM_033387	Hs.143878
A_33_P3353343	2.47084	1.305	2.47084	up	FALSE	Homo sapiens serine/arginine repetitive matrix 2 (SRRM2), mRNA [NM_016333]	23524	GO:0047485|GO:0015030|GO:0016607|GO:0000398|GO:0070742|GO:0005654|GO:0071013	2810499	chr16	2810440	+	hs|16p13.3	NM_016333	serine/arginine repetitive matrix 2	SRRM2	chr16:2810440-2810499	NM_016333	Hs.433343
A_33_P3307735	2.46971	1.30434	2.46971	up	FALSE	Homo sapiens oligophrenin 1 (OPHN1), mRNA [NM_002547]	4983	GO:0051966|GO:0051056|GO:0030036|GO:0030054|GO:0007264|GO:0003779|GO:0048488|GO:0015629|GO:0005100|GO:0005829|GO:0007399|GO:0006930|GO:0007165|GO:0005543|GO:0043197|GO:0035255|GO:0032321|GO:0007411|GO:0030100|GO:0043195	67263344	chrX	67263285	-	hs|Xq12	NM_002547	oligophrenin 1	OPHN1	chrX:67263344-67263285	NM_002547	Hs.128824
A_19_P00810274	2.46877	1.30379	2.46877	up	FALSE	Homo sapiens uncharacterized LOC101928201 (LOC101928201), long non-coding RNA [NR_110390]	101928201		4545639	chrX	4545580	-	hs|Xp22.32		uncharacterized LOC101928201	LOC101928201	chrX:4545639-4545580	NR_110390	Hs.586488
A_23_P158725	2.46192	1.29978	2.46192	up	FALSE	Homo sapiens solute carrier family 16 (monocarboxylate transporter), member 3 (SLC16A3), transcript variant 2, mRNA [NM_001042422]	9123	GO:0031965|GO:0005886|GO:0008028|GO:0044281|GO:0015129|GO:0050900|GO:0015629|GO:0055085|GO:0015718|GO:0016020|GO:0035879|GO:0005887|GO:0006090|GO:0007596|GO:0015355|GO:0044237|GO:0015293	80197347	chr17	80197288	+	hs|17q25.3	NM_001042422	solute carrier family 16 (monocarboxylate transporter), member 3	SLC16A3	chr17:80197288-80197347	NM_001042422	Hs.500761
A_33_P3254606	2.4607	1.29907	2.4607	up	FALSE	Homo sapiens WD repeat domain 62 (WDR62), transcript variant 1, mRNA [NM_001083961]	284403	GO:0005737|GO:0000922|GO:0021987|GO:0005654|GO:0005634|GO:0022008	36596011	chr19	36595952	+	hs|19q13.12	NM_001083961	WD repeat domain 62	WDR62	chr19:36595952-36596011	NM_001083961	Hs.116244
A_33_P3287028	2.45865	1.29787	2.45865	up	FALSE	Homo sapiens septin 7 (SEPT7), transcript variant 1, mRNA [NM_001788]	989	GO:0005515|GO:0005886|GO:0045202|GO:0005634|GO:0015629|GO:0032154|GO:0051291|GO:0042802|GO:0000910|GO:0005737|GO:0016324|GO:0015630|GO:0043679|GO:0005938|GO:0070062|GO:0001725|GO:0005930|GO:0005819|GO:0005730|GO:0030496|GO:0005525|GO:0007067|GO:0005198|GO:0016476|GO:0060271|GO:0000777	35912375	chr7	35912316	+	hs|7p14.2	NM_001788	septin 7	2018-09-07	chr7:35912316-35912375	NM_001788	Hs.191346
A_23_P48835	2.45774	1.29733	2.45774	up	FALSE	Homo sapiens kinesin family member 23 (KIF23), transcript variant 1, mRNA [NM_138555]	9493	GO:0005515|GO:0008017|GO:0051256|GO:0072686|GO:0005634|GO:0005829|GO:0000910|GO:0019886|GO:0016887|GO:0007018|GO:0005871|GO:0005813|GO:0000281|GO:0032467|GO:0000022|GO:0005874|GO:0005819|GO:0030496|GO:0003777|GO:0005524|GO:0045171|GO:0007596|GO:0008152|GO:0005654|GO:0097149|GO:0000278|GO:0005925	69740583	chr15	69740524	+	hs|15q23	NM_138555	kinesin family member 23	KIF23	chr15:69740524-69740583	NM_138555	Hs.270845
A_23_P34233	2.45618	1.29641	2.45618	up	FALSE	Homo sapiens quinolinate phosphoribosyltransferase (QPRT), mRNA [NM_014298]	23475	GO:0005737|GO:0006766|GO:0004514|GO:0019674|GO:0006767|GO:0044281|GO:0009435|GO:0051259|GO:0042803|GO:0034213|GO:0070062|GO:0005829	29708729	chr16	29708670	+	hs|16p11.2	NM_014298	quinolinate phosphoribosyltransferase	QPRT	chr16:29708670-29708729	NM_014298	Hs.513484
A_33_P3377005	2.45569	1.29613	2.45569	up	FALSE	Homo sapiens lamin tail domain containing 2 (LMNTD2), mRNA [NM_173573]	256329	GO:0048026	554917	chr11	554858	-	hs|11p15.5	NM_173573	lamin tail domain containing 2	LMNTD2	chr11:554917-554858	NM_173573	Hs.669395
A_23_P39766	2.45471	1.29555	2.45471	up	FALSE	Homo sapiens glutaminase (GLS), transcript variant 1, mRNA [NM_014905]	2744	GO:0005515|GO:0006537|GO:0007268|GO:0008652|GO:0044281|GO:0014047|GO:0007269|GO:0005829|GO:0005739|GO:0034641|GO:0002087|GO:0001967|GO:0051289|GO:0005759|GO:0004359|GO:0006543	191827881	chr2	191827822	+	hs|2q32.2	NM_014905	glutaminase	GLS	chr2:191827822-191827881	NM_014905	Hs.116448
A_23_P412427	2.45434	1.29533	2.45434	up	FALSE	Homo sapiens NS3 binding protein (NS3BP) mRNA, complete cds. [AF435951]	171391		780548	chr11	780489	+	hs|11p15.5	AF435951	uncharacterized LOC171391	LOC171391	chr11:780489-780548		Hs.711081
A_19_P00319503	2.45403	1.29515	2.45403	up	FALSE	MIR4435-1 host gene (non-protein coding) [Source:HGNC Symbol;Acc:HGNC:35163] [ENST00000451884]			112005786	chr2	112005727	-	hs|2q13	XR_431471			chr2:112005786-112005727	XR_431471	Hs.562920
A_24_P200000	2.4535	1.29484	2.4535	up	FALSE	Homo sapiens STEAP family member 3, metalloreductase (STEAP3), transcript variant 1, mRNA [NM_182915]	55240	GO:0005515|GO:0052851|GO:0009306|GO:0000293|GO:0005886|GO:0005771|GO:0006915|GO:0008823|GO:0055085|GO:0046872|GO:0006879|GO:0033572|GO:0007049|GO:0015677|GO:0016021|GO:0010008|GO:0055114	120012423	chr2	120012364	+	hs|2q14.2	NM_182915	STEAP family member 3, metalloreductase	STEAP3	chr2:120012364-120012423	NM_182915	Hs.647822
A_33_P3347417	2.45345	1.29481	2.45345	up	FALSE	Homo sapiens spen family transcriptional repressor (SPEN), mRNA [NM_015001]	23013	GO:0001191|GO:0005515|GO:0003700|GO:0003714|GO:0000122|GO:0006351|GO:0000166|GO:0003697|GO:0007219|GO:0050769|GO:0017053|GO:0001085|GO:0016032|GO:0005654|GO:0045893|GO:0045892|GO:0070062	16255167	chr1	16255108	+	hs|1p36.13	NM_015001	spen family transcriptional repressor	SPEN	chr1:16255108-16255167	NM_015001	Hs.744843
A_23_P120812	2.45304	1.29457	2.45304	up	FALSE	Homo sapiens immunoglobulin lambda-like polypeptide 1 (IGLL1), transcript variant 1, mRNA [NM_020070]	3543	GO:0006955|GO:0016020|GO:0070062	23917222	chr22	23917163	-	hs|22q11.23	NM_020070	immunoglobulin lambda-like polypeptide 1	IGLL1	chr22:23917222-23917163	NM_020070	Hs.348935
A_23_P380208	2.45124	1.29351	2.45124	up	FALSE	Homo sapiens ventricular zone expressed PH domain-containing 1 (VEPH1), transcript variant 1, mRNA [NM_024621]	79674	GO:0005886	156978988	chr3	156978929	-	hs|3q25.31	NM_024621	ventricular zone expressed PH domain-containing 1	VEPH1	chr3:156978988-156978929	NM_024621	Hs.658046
A_23_P52676	2.45059	1.29313	2.45059	up	FALSE	Homo sapiens cation channel, sperm associated 1 (CATSPER1), mRNA [NM_053054]	117144	GO:0005515|GO:0035036|GO:0086010|GO:0005245|GO:0005886|GO:0031514|GO:0036128|GO:0007275|GO:0007283|GO:0030317|GO:0030154|GO:0060296|GO:0007338|GO:0070509|GO:0007342|GO:0070588|GO:0051924|GO:0034765|GO:0005227|GO:0032504	65784573	chr11	65784371	-	hs|11q13.1	NM_053054	cation channel, sperm associated 1	CATSPER1	chr11:65784573-65784371	NM_053054	Hs.189105
A_24_P352116	2.44816	1.2917	2.44816	up	FALSE	Homo sapiens small nucleolar RNA host gene 7 (non-protein coding) (SNHG7), transcript variant 1, long non-coding RNA [NR_003672]	84973		139620028	chr9	139619969	-	hs|9q34.3	NR_003672	small nucleolar RNA host gene 7 (non-protein coding)	SNHG7	chr9:139620028-139619969	NR_003672	Hs.495480
A_23_P143845	2.44733	1.29121	2.44733	up	FALSE	Homo sapiens TCDD-inducible poly(ADP-ribose) polymerase (TIPARP), transcript variant 2, mRNA [NM_015508]	25976	GO:0030097|GO:0006807|GO:0045732|GO:0001822|GO:0008209|GO:0048705|GO:0005634|GO:0009791|GO:0046872|GO:0035326|GO:0003950|GO:0006471|GO:0008210|GO:0008585|GO:0071407|GO:0060325|GO:0048745|GO:0010629|GO:0060021|GO:0044236|GO:0048008|GO:0001570	156424369	chr3	156424310	+	hs|3q25.31	NM_015508	TCDD-inducible poly(ADP-ribose) polymerase	TIPARP	chr3:156424310-156424369	NM_015508	Hs.744050
A_23_P104741	2.44486	1.28975	2.44486	up	FALSE	Homo sapiens kin of IRRE like 3 (Drosophila) (KIRREL3), transcript variant 1, mRNA [NM_032531]	84623	GO:0030097|GO:0005515|GO:0030424|GO:0072102|GO:0005886|GO:0043198|GO:0048812|GO:0021740|GO:0005576|GO:0016021|GO:0001764|GO:0002121	126293470	chr11	126293411	-	hs|11q24.2	NM_032531	kin of IRRE like 3 (Drosophila)	KIRREL3	chr11:126293470-126293411	NM_032531	Hs.376015
A_23_P55998	2.44361	1.28901	2.44361	up	FALSE	Homo sapiens solute carrier family 1 (neutral amino acid transporter), member 5 (SLC1A5), transcript variant 1, mRNA [NM_005628]	6510	GO:0005515|GO:0042470|GO:0005794|GO:0005886|GO:0006865|GO:0009615|GO:0055085|GO:0003333|GO:0006860|GO:0015804|GO:0015194|GO:0016020|GO:0001618|GO:0005887|GO:0015825|GO:0006868|GO:0015175|GO:0006835|GO:0015186|GO:0004872|GO:0017153|GO:0070062|GO:0006811	47278958	chr19	47278899	-	hs|19q13.32	NM_005628	solute carrier family 1 (neutral amino acid transporter), member 5	SLC1A5	chr19:47278958-47278899	NM_005628	Hs.631582
A_33_P3336696	2.4431	1.28871	2.4431	up	FALSE	mitochondrially encoded NADH dehydrogenase 4L [Source:HGNC Symbol;Acc:HGNC:7460] [ENST00000361335]	4539		10767	chrM	10708	+		AK311996	NADH dehydrogenase, subunit 4L (complex I)	ND4L	chrM:10708-10767		Hs.631499
A_24_P161293	2.44258	1.28841	2.44258	up	FALSE	Homo sapiens mRNA; cDNA DKFZp686H059 (from clone DKFZp686H059). [CR936830]	400818		144220986	chr1	144220927	+	hs|1q21.1	CR936830	neuroblastoma breakpoint family, member 9	NBPF9	chr1:144220927-144220986		Hs.445080
A_33_P3377519	2.44125	1.28762	2.44125	up	FALSE	homeobox A6 [Source:HGNC Symbol;Acc:HGNC:5107] [ENST00000222728]	3203	GO:0043565|GO:0006355|GO:0003700|GO:0048704|GO:0005634|GO:0009952|GO:0006351	27185175	chr7	27185116	-	hs|7p15.2	XM_006715716	homeobox A6	HOXA6	chr7:27185175-27185116	XM_006715716
A_33_P3234540	2.44045	1.28715	2.44045	up	FALSE				2390915	chr16	2390856	+	hs|16p13.3				chr16:002390856-002390915
A_33_P3219821	2.43994	1.28685	2.43994	up	FALSE	Homo sapiens formin 2 (FMN2), mRNA [NM_020066]	56776	GO:0048471|GO:0005886|GO:0048477|GO:0015629|GO:0015031|GO:0005829|GO:0035556|GO:0003674|GO:0016192|GO:0005938|GO:0030659|GO:0043066|GO:0042177|GO:0070649|GO:0005819|GO:0005730|GO:0071456|GO:0007275|GO:0003779|GO:0046907|GO:0006974|GO:0005902|GO:0051295|GO:0040038|GO:0005789|GO:0051758	240601509	chr1	240601450	+	hs|1q43	NM_020066	formin 2	FMN2	chr1:240601450-240601509	NM_020066	Hs.24889
A_19_P00323413	2.43915	1.28638	2.43915	up	FALSE	Homo sapiens protein tyrosine phosphatase, non-receptor type 14 (PTPN14), mRNA [NM_005401]	5784	GO:0003712|GO:0005515|GO:0030971|GO:0006355|GO:0008285|GO:0005634|GO:0035335|GO:0006351|GO:0001946|GO:0005737|GO:0006470|GO:0005654|GO:0005856|GO:0046825|GO:0004725	214522273	chr1	214522214	-	hs|1q41	NM_005401	protein tyrosine phosphatase, non-receptor type 14	PTPN14	chr1:214522273-214522214	NM_005401	Hs.193557
A_23_P207174	2.43861	1.28606	2.43861	up	FALSE	Homo sapiens chorionic somatomammotropin hormone 2 (CSH2), transcript variant 2, mRNA [NM_022644]	1443	GO:0005179|GO:0005576|GO:0046872	61949425	chr17	61949372	-	hs|17q23.3	NM_022644	chorionic somatomammotropin hormone 2	CSH2	chr17:61949425-61949372	NM_022644	Hs.654515
A_23_P104054	2.43626	1.28467	2.43626	up	FALSE	Homo sapiens SUN domain containing ossification factor (SUCO), transcript variant 2, mRNA [NM_016227]	51430	GO:0045669|GO:0005791|GO:0046850|GO:0032967|GO:0016020|GO:0001503|GO:0030867|GO:0007275|GO:0016021	172580815	chr1	172580756	+	hs|1q24.3	NM_016227	SUN domain containing ossification factor	SUCO	chr1:172580756-172580815	NM_016227	Hs.204559
A_33_P3388855	2.4341	1.28339	2.4341	up	FALSE	Homo sapiens leucine-rich pentatricopeptide repeat containing (LRPPRC), mRNA [NM_133259]	10128	GO:0042645|GO:0008017|GO:0000961|GO:0005515|GO:0048471|GO:0006355|GO:0000794|GO:0070129|GO:0003723|GO:0005874|GO:0048487|GO:0005637|GO:0005634|GO:0006351|GO:0005640|GO:0005739|GO:0051015|GO:0047497|GO:0016020|GO:0003697|GO:0030529|GO:0005654|GO:0051028|GO:0005856	44190787	chr2	44190728	-	hs|2p21	NM_133259	leucine-rich pentatricopeptide repeat containing	LRPPRC	chr2:44190787-44190728	NM_133259	Hs.368084
A_23_P147070	2.43327	1.2829	2.43327	up	FALSE	Sad1 and UNC84 domain containing 1 [Source:HGNC Symbol;Acc:HGNC:18587] [ENST00000340926]	23353	GO:0005515|GO:0031965|GO:0090292|GO:0034993|GO:0006998|GO:0090286|GO:0005635|GO:0002080|GO:0005521|GO:0043231|GO:0005639	889792	chr7	889733	+	hs|7p22.3	AK022469	Sad1 and UNC84 domain containing 1	SUN1	chr7:889733-889792
A_33_P3246258	2.4332	1.28285	2.4332	up	FALSE	Homo sapiens cDNA FLJ26009 fis, clone HRT03250. [AK129520]	25966	GO:0005634|GO:0005576|GO:0005829	43314197	chr21	43314138	-	hs|21q22.3	AK129520	C2 calcium-dependent domain containing 2	C2CD2	chr21:43314197-43314138		Hs.675058
A_33_P3396527	2.43115	1.28164	2.43115	up	FALSE	Homo sapiens polymerase (RNA) III (DNA directed) polypeptide G (32kD) (POLR3G), mRNA [NM_006467]	10622	GO:0032728|GO:0010467|GO:0000790|GO:0006386|GO:0006385|GO:0003899|GO:0008283|GO:0006359|GO:0006384|GO:0006383|GO:0005829|GO:0051607|GO:0045089|GO:0001056|GO:0045087|GO:0005666|GO:0032481|GO:0005654	89810177	chr5	89810118	+	hs|5q14.3	NM_006467	polymerase (RNA) III (DNA directed) polypeptide G (32kD)	POLR3G	chr5:89810118-89810177	NM_006467	Hs.282387
A_33_P3538279	2.43102	1.28156	2.43102	up	FALSE	PREDICTED: Homo sapiens uncharacterized protein PRO2852 (PRO2852), misc_RNA [XR_158845]	114224		34187915	chr9	34187856	+	hs|9p13.3	XR_158845	uncharacterized protein PRO2852	PRO2852	chr9:34187856-34187915	XR_158845	Hs.268963
A_23_P200507	2.43093	1.28151	2.43093	up	FALSE	Homo sapiens cornichon family AMPA receptor auxiliary protein 4 (CNIH4), transcript variant 1, mRNA [NM_014184]	29097	GO:0035556|GO:0005783|GO:0016021	224563598	chr1	224563539	+	hs|1q42.11	NM_014184	cornichon family AMPA receptor auxiliary protein 4	CNIH4	chr1:224563539-224563598	NM_014184	Hs.445890
A_33_P3227676	2.42739	1.27941	2.42739	up	FALSE	Homo sapiens chromosome 2 open reading frame 72 (C2orf72), mRNA [NM_001144994]	257407		231914414	chr2	231914355	+	hs|2q37.1	NM_001144994	chromosome 2 open reading frame 72	C2orf72	chr2:231914355-231914414	NM_001144994	Hs.526596
A_33_P3268532	2.42522	1.27812	2.42522	up	FALSE	Homo sapiens phosphoenolpyruvate carboxykinase 2 (mitochondrial) (PCK2), transcript variant 2, mRNA [NM_001018073]	5106	GO:0005515|GO:0005975|GO:0006094|GO:0006107|GO:0051384|GO:0044281|GO:0005525|GO:0046872|GO:0005739|GO:0004611|GO:0006090|GO:0004613|GO:0005759|GO:0006116|GO:0009405|GO:0006006|GO:0032024|GO:0071333|GO:0070062	24569753	chr14	24569694	+	hs|14q11.2	NM_001018073	phosphoenolpyruvate carboxykinase 2 (mitochondrial)	PCK2	chr14:24569694-24569753	NM_001018073	Hs.75812
A_23_P103775	2.42511	1.27805	2.42511	up	FALSE	Homo sapiens leucine rich repeat containing 8 family, member C (LRRC8C), mRNA [NM_032270]	84230	GO:0005515|GO:0016020|GO:0005886|GO:0005789|GO:0045444|GO:0016021|GO:0006811	90180383	chr1	90180324	+	hs|1p22.2	NM_032270	leucine rich repeat containing 8 family, member C	LRRC8C	chr1:90180324-90180383	NM_032270	Hs.412836
A_33_P3415191	2.42496	1.27796	2.42496	up	FALSE	Homo sapiens ATPase, aminophospholipid transporter, class I, type 8B, member 1 (ATP8B1), mRNA [NM_005603]	5205	GO:0005515|GO:0000287|GO:0005794|GO:0005886|GO:0005783|GO:0007605|GO:0032534|GO:0060119|GO:0032420|GO:0031526|GO:0055085|GO:0021650|GO:0005524|GO:0045332|GO:0016324|GO:0034220|GO:0005887|GO:0006855|GO:0015721|GO:0004012|GO:0007030|GO:0008206|GO:0045892	55313842	chr18	55313783	-	hs|18q21.31	NM_005603	ATPase, aminophospholipid transporter, class I, type 8B, member 1	ATP8B1	chr18:55313842-55313783	NM_005603	Hs.216623
A_33_P3402615	2.42453	1.27771	2.42453	up	FALSE	Homo sapiens solute carrier family 6 (neurotransmitter transporter, glycine), member 9 (SLC6A9), transcript variant 2, mRNA [NM_201649]	6536	GO:0015375|GO:0015816|GO:0016020|GO:0005886|GO:0005887|GO:0005328|GO:0006836|GO:0006810|GO:0055085|GO:0003333	44462221	chr1	44462162	-	hs|1p34.1	NM_201649	solute carrier family 6 (neurotransmitter transporter, glycine), member 9	SLC6A9	chr1:44462221-44462162	NM_201649	Hs.442590
A_23_P406131	2.42199	1.27619	2.42199	up	FALSE	Homo sapiens transmembrane protein 159 (TMEM159), transcript variant 2, mRNA [NM_020422]	57146	GO:0016021	21191255	chr16	21191196	+	hs|16p12.3	NM_020422	transmembrane protein 159	TMEM159	chr16:21191196-21191255	NM_020422	Hs.258212
A_33_P3370787	2.42191	1.27614	2.42191	up	FALSE	Homo sapiens EPH receptor B2 (EPHB2), transcript variant 2, mRNA [NM_004442]	2048	GO:0005515|GO:0031290|GO:0030424|GO:0005886|GO:0071679|GO:0001655|GO:0048593|GO:0030425|GO:0005829|GO:0005005|GO:0007413|GO:0007411|GO:0043025|GO:0060021|GO:0060996|GO:0060997|GO:0007612|GO:0051965|GO:0042472|GO:0048013|GO:0005102|GO:0005576|GO:0018108|GO:0021952|GO:0001525|GO:0005524|GO:0007399|GO:0016310|GO:0022038|GO:0005887|GO:0050771|GO:0004713|GO:0008046|GO:0021631|GO:0050878|GO:0048170	23240100	chr1	23240041	+	hs|1p36.12	NM_004442	EPH receptor B2	EPHB2	chr1:23240041-23240100	NM_004442	Hs.523329
A_33_P3278941	2.42157	1.27594	2.42157	up	FALSE	Homo sapiens REC8 meiotic recombination protein (REC8), transcript variant 2, mRNA [NM_001048205]	9985	GO:0007286|GO:0005634|GO:0000800|GO:0001556|GO:0007283|GO:0030999|GO:0009566|GO:0007126|GO:0000724|GO:0072520|GO:0007062|GO:0034991|GO:0000778|GO:0001673|GO:0007141|GO:0007131	24649459	chr14	24649400	+	hs|14q12	NM_001048205	REC8 meiotic recombination protein	REC8	chr14:24649400-24649459	NM_001048205	Hs.419259
A_23_P153853	2.42129	1.27578	2.42129	up	FALSE	Homo sapiens enoyl CoA hydratase 1, peroxisomal (ECH1), mRNA [NM_001398]	1891	GO:0005739|GO:0005515|GO:0006635|GO:0016020|GO:0005102|GO:0016853|GO:0070062|GO:0005777	39321753	chr19	39308192	-	hs|19q13.2	NM_001398	enoyl CoA hydratase 1, peroxisomal	ECH1	chr19:39321753-39308192	NM_001398	Hs.196176
A_19_P00322101	2.41808	1.27386	2.41808	up	FALSE	Homo sapiens long intergenic non-protein coding RNA 963 (LINC00963), long non-coding RNA [NR_038955]	100506190		132251067	chr9	132251008	+	hs|9q34.11		long intergenic non-protein coding RNA 963	LINC00963	chr9:132251008-132251067	NR_038955	Hs.529860
A_24_P163920	2.41665	1.27301	2.41665	up	FALSE	Homo sapiens fatty acyl CoA reductase 1 (FAR1), mRNA [NM_032228]	84188	GO:0005782|GO:0008611|GO:0044281|GO:0035336|GO:0080019|GO:0050062|GO:0016021|GO:0005778|GO:0044255|GO:0005777|GO:0010025|GO:0046474|GO:0055114	13732313	chr11	13732254	+	hs|11p15.2	NM_032228	fatty acyl CoA reductase 1	FAR1	chr11:13732254-13732313	NM_032228	Hs.501991
A_24_P291973	2.416	1.27262	2.416	up	FALSE	Homo sapiens septin 7 (SEPT7), transcript variant 2, mRNA [NM_001011553]	989	GO:0005515|GO:0005886|GO:0045202|GO:0005634|GO:0015629|GO:0032154|GO:0051291|GO:0042802|GO:0000910|GO:0005737|GO:0016324|GO:0015630|GO:0043679|GO:0005938|GO:0070062|GO:0001725|GO:0005930|GO:0005819|GO:0005730|GO:0030496|GO:0005525|GO:0007067|GO:0005198|GO:0016476|GO:0060271|GO:0000777	35913357	chr7	35913298	+	hs|7p14.2	NM_001011553	septin 7	2018-09-07	chr7:35913298-35913357	NM_001011553	Hs.191346
A_23_P69030	2.41576	1.27247	2.41576	up	FALSE	Homo sapiens collagen, type VIII, alpha 1 (COL8A1), transcript variant 1, mRNA [NM_001850]	1295	GO:0005591|GO:0010811|GO:0005576|GO:0001525|GO:0048593|GO:0035987|GO:0050673|GO:0043231|GO:0031012|GO:0022617|GO:0030198|GO:0030574|GO:0005788|GO:0007155|GO:0070062	99514824	chr3	99514765	+	hs|3q12.1	NM_001850	collagen, type VIII, alpha 1	COL8A1	chr3:99514765-99514824	NM_001850	Hs.654548
A_33_P3402035	2.41341	1.27107	2.41341	up	FALSE	Homo sapiens TNF receptor-associated factor 4 (TRAF4), mRNA [NM_004295]	9618	GO:0005515|GO:0004842|GO:0048471|GO:0016567|GO:0005886|GO:0030323|GO:0046330|GO:0005634|GO:0031996|GO:0005737|GO:0045860|GO:0005856|GO:0031625|GO:0005164|GO:0090073|GO:0007585|GO:0007250|GO:0019901|GO:0050699|GO:0006915|GO:0042981|GO:0003677|GO:0007165|GO:0008270|GO:0005923	27077976	chr17	27077917	+	hs|17q11.2	NM_004295	TNF receptor-associated factor 4	TRAF4	chr17:27077917-27077976	NM_004295	Hs.8375
A_24_P179611	2.41164	1.27001	2.41164	up	FALSE	Homo sapiens translocated promoter region, nuclear basket protein (TPR), mRNA [NM_003292]	7175	GO:0007077|GO:0005515|GO:0072686|GO:0005215|GO:0010467|GO:0019221|GO:0019058|GO:0090267|GO:0006606|GO:0042803|GO:0008645|GO:0006405|GO:0034605|GO:0006404|GO:0015758|GO:0031072|GO:0006611|GO:0031453|GO:0051019|GO:0031965|GO:0005975|GO:0090316|GO:0000122|GO:0070849|GO:0070840|GO:0034399|GO:0000776|GO:0042307|GO:0005654|GO:0042306|GO:0010793|GO:0046832|GO:0043495|GO:0000278|GO:0051301|GO:0019898|GO:…	186324888	chr1	186324829	-	hs|1q31.1	NM_003292	translocated promoter region, nuclear basket protein	TPR	chr1:186324888-186324829	NM_003292	Hs.279640
A_23_P126212	2.41042	1.26929	2.41042	up	FALSE	Homo sapiens claspin (CLSPN), transcript variant 1, mRNA [NM_022111]	63967	GO:0005515|GO:0010997|GO:0031572|GO:0006915|GO:0003677|GO:0006921|GO:0006260|GO:0032147|GO:0006281|GO:0018105|GO:0005654|GO:0000077|GO:0033314	36204176	chr1	36204117	-	hs|1p34.3	NM_022111	claspin	CLSPN	chr1:36204176-36204117	NM_022111	Hs.175613
A_23_P502312	2.40985	1.26894	2.40985	up	FALSE	Homo sapiens CD97 molecule (CD97), transcript variant 1, mRNA [NM_078481]	976	GO:0005515|GO:0005886|GO:0004930|GO:0005509|GO:0007267|GO:0006928|GO:0005615|GO:0006955|GO:0006954|GO:0016020|GO:0007186|GO:0005887|GO:0007155|GO:0005925|GO:0007166|GO:0070062|GO:0004888	14519326	chr19	14519267	+	hs|19p13.12	NM_078481	CD97 molecule	CD97	chr19:14519267-14519326	NM_078481	Hs.466039
A_23_P218237	2.40964	1.26882	2.40964	up	FALSE	Homo sapiens lecithin-cholesterol acyltransferase (LCAT), mRNA [NM_000229]	3931	GO:0042632|GO:0005515|GO:0043691|GO:0005576|GO:0044281|GO:0030301|GO:0005615|GO:0034372|GO:0004607|GO:0034364|GO:0034375|GO:0042157|GO:0034435|GO:0006644|GO:0034186|GO:0090107|GO:0070062|GO:0042158|GO:0006656|GO:0008203	67974230	chr16	67974171	-	hs|16q22.1	NM_000229	lecithin-cholesterol acyltransferase	LCAT	chr16:67974230-67974171	NM_000229	Hs.387239
A_19_P00316156	2.40761	1.2676	2.40761	up	FALSE	Homo sapiens uncharacterized LOC101928673 (LOC101928673), long non-coding RNA [NR_125960]	101928673		173387535	chr1	173387476	-	hs|1q25.1	NR_125960	uncharacterized LOC101928673	LOC101928673	chr1:173387535-173387476	NR_125960	Hs.715616
A_33_P3312271	2.40576	1.2665	2.40576	up	FALSE	Homo sapiens cDNA FLJ11480 fis, clone HEMBA1001791. [AK021542]	440200		101473099	chr14	101473040	+	hs|14q32.31	AK021542	uncharacterized LOC440200	FLJ41170	chr14:101473040-101473099		Hs.611431
A_23_P205567	2.40565	1.26642	2.40565	up	FALSE	Homo sapiens protein kinase C, eta (PRKCH), mRNA [NM_006255]	5583	GO:0004699|GO:2000810|GO:0005886|GO:0010744|GO:0030168|GO:0060252|GO:0050861|GO:0005524|GO:0070528|GO:0046872|GO:0005829|GO:0007165|GO:0005737|GO:0051092|GO:0045618|GO:0005911|GO:0007596|GO:0034351|GO:0006468|GO:0004697|GO:0019899|GO:0017160|GO:0070062	62017342	chr14	62017283	+	hs|14q23.1	NM_006255	protein kinase C, eta	PRKCH	chr14:62017283-62017342	NM_006255	Hs.333907
A_33_P3362886	2.40477	1.2659	2.40477	up	FALSE	LNCipedia lincRNA (lnc-COPZ2-1), lincRNA [lnc-COPZ2-1:1]			46124302	chr17	46124243	-	hs|17q21.32	AK056419	lnc-COPZ2-1:1	lnc-COPZ2-1	chr17:46124302-46124243		Hs.667258
A_23_P169576	2.40431	1.26562	2.40431	up	FALSE	Homo sapiens exocyst complex component 6 (EXOC6), transcript variant 1, mRNA [NM_019053]	54536	GO:0006996|GO:0000145|GO:0005886|GO:0030218|GO:0061024|GO:0015031|GO:0044267|GO:0006904|GO:0005829	94819165	chr10	94819106	+	hs|10q23.33	NM_019053	exocyst complex component 6	EXOC6	chr10:94819106-94819165	NM_019053	Hs.655657
A_33_P3335228	2.40281	1.26472	2.40281	up	FALSE	Homo sapiens mirror-image polydactyly 1 (MIPOL1), transcript variant 1, mRNA [NM_001195296]	145282	GO:0005634	37737966	chr14	37737907	+	hs|14q13.3	NM_001195296	mirror-image polydactyly 1	MIPOL1	chr14:37737907-37737966	NM_001195296	Hs.660396
A_19_P00319050	2.40247	1.26452	2.40247	up	FALSE	MIR4435-1 host gene (non-protein coding) [Source:HGNC Symbol;Acc:HGNC:35163] [ENST00000443467]			112005784	chr2	112005725	-	hs|2q13	XR_431471			chr2:112005784-112005725	XR_431471	Hs.562920
A_24_P103886	2.40046	1.26331	2.40046	up	FALSE	Homo sapiens isopentenyl-diphosphate delta isomerase 1 (IDI1), mRNA [NM_004508]	3422	GO:0006695|GO:0035634|GO:0000287|GO:0030145|GO:0044281|GO:0008299|GO:0004452|GO:0046872|GO:0050992|GO:0005829|GO:0005739|GO:0016787|GO:0005777	1086678	chr10	1086619	-	hs|10p15.3	NM_004508	isopentenyl-diphosphate delta isomerase 1	IDI1	chr10:1086678-1086619	NM_004508	Hs.283652
A_33_P3293213	2.40034	1.26324	2.40034	up	FALSE	Homo sapiens ral guanine nucleotide dissociation stimulator-like 3 (RGL3), transcript variant 1, mRNA [NM_001161616]	57139	GO:0005622|GO:0008321|GO:0007264|GO:0017016|GO:0032852	11505064	chr19	11505005	-	hs|19p13.2	NM_001161616	ral guanine nucleotide dissociation stimulator-like 3	RGL3	chr19:11505064-11505005	NM_001161616	Hs.375142
A_33_P3680789	2.39935	1.26264	2.39935	up	FALSE	Homo sapiens PROSER2 antisense RNA 1 (PROSER2-AS1), long non-coding RNA [NR_038222]	219731		11891671	chr10	11891612	-	hs|10p14	NR_038222	PROSER2 antisense RNA 1	PROSER2-AS1	chr10:11891671-11891612	NR_038222	Hs.576787
A_23_P401	2.39802	1.26184	2.39802	up	FALSE	Homo sapiens centromere protein F, 350/400kDa (CENPF), mRNA [NM_016343]	1063	GO:0005515|GO:0007094|GO:0048471|GO:0008283|GO:0005634|GO:0005635|GO:0015031|GO:0042803|GO:0030154|GO:0016363|GO:0005829|GO:0005737|GO:0051382|GO:0007059|GO:0000086|GO:0051726|GO:0016202|GO:0000785|GO:0051310|GO:0042493|GO:0010389|GO:0005819|GO:0030496|GO:0008022|GO:0000940|GO:0000922|GO:0007067|GO:0045502|GO:0007517|GO:0071897|GO:0003682|GO:0000776|GO:0005654|GO:0045120|GO:0000278|GO:0045892|GO:…	214837367	chr1	214837308	+	hs|1q41	NM_016343	centromere protein F, 350/400kDa	CENPF	chr1:214837308-214837367	NM_016343	Hs.497741
A_33_P3325349	2.39732	1.26143	2.39732	up	FALSE	Homo sapiens tetraspanin 5 (TSPAN5), mRNA [NM_005723]	10098	GO:0045747|GO:0051604|GO:0005886|GO:0016021|GO:0019899|GO:0090002	99393471	chr4	99393412	-	hs|4q23	NM_005723	tetraspanin 5	TSPAN5	chr4:99393471-99393412	NM_005723	Hs.118118
A_19_P00322880	2.39714	1.26132	2.39714	up	FALSE	Homo sapiens cDNA FLJ10136 fis, clone HEMBA1003129. [AK000998]			32517350	chr3	32517291	+	hs|3p22.3	AK000998			chr3:32517291-32517350		Hs.675447
A_33_P3260623	2.39371	1.25925	2.39371	up	FALSE	Homo sapiens phospholipase C, beta 3 (phosphatidylinositol-specific) (PLCB3), transcript variant 1, mRNA [NM_000932]	5331	GO:0005516|GO:0043647|GO:0005509|GO:0007268|GO:0044281|GO:0005829|GO:0003073|GO:0016042|GO:0035556|GO:0004629|GO:0043234|GO:0016020|GO:0004435|GO:0005654|GO:0004871	64033871	chr11	64033812	+	hs|11q13.1	NM_000932	phospholipase C, beta 3 (phosphatidylinositol-specific)	PLCB3	chr11:64033812-64033871	NM_000932	Hs.523761
A_24_P20873	2.39199	1.25821	2.39199	up	FALSE	Homo sapiens histone cluster 1, H4i (HIST1H4I), mRNA [NM_003495]	8294	GO:0005515|GO:0010467|GO:0006325|GO:0005634|GO:0045653|GO:0000723|GO:0000183|GO:0000786|GO:0070062|GO:0035574|GO:0035575|GO:0046982|GO:0006334|GO:0006335|GO:0005576|GO:0006336|GO:0000228|GO:0003677|GO:0032776|GO:0034080|GO:0043234|GO:0016020|GO:0045814|GO:0040029|GO:0005654|GO:0000278	27107284	chr6	27107225	+	hs|6p22.1	NM_003495	histone cluster 1, H4i	HIST1H4I	chr6:27107225-27107284	NM_003495	Hs.248172
A_33_P3264612	2.38957	1.25675	2.38957	up	FALSE	Homo sapiens two pore segment channel 2 (TPCN2), mRNA [NM_139075]	219931	GO:0005515|GO:0051209|GO:0086010|GO:0005245|GO:0005886|GO:0019901|GO:0006874|GO:0005765|GO:0055085|GO:0042802|GO:0006939|GO:0034220|GO:0072345|GO:0070588|GO:0006816|GO:0034765|GO:0016021|GO:0010008	68858072	chr11	68858013	+	hs|11q13.3	NM_139075	two pore segment channel 2	TPCN2	chr11:68858013-68858072	NM_139075	Hs.131851
A_23_P112159	2.38939	1.25664	2.38939	up	FALSE	Homo sapiens argonaute RISC catalytic component 2 (AGO2), transcript variant 1, mRNA [NM_012154]	27161	GO:0005515|GO:0010467|GO:0003743|GO:0031047|GO:0003729|GO:0009791|GO:0035279|GO:0006412|GO:0046872|GO:0035087|GO:0006413|GO:0016441|GO:0035068|GO:0005829|GO:0010586|GO:0016442|GO:0070551|GO:0005737|GO:0007173|GO:0007219|GO:0000932|GO:0031054|GO:0045947|GO:0000340|GO:0048011|GO:0006355|GO:0048015|GO:0060213|GO:0004521|GO:0006351|GO:0035278|GO:0035198|GO:0035197|GO:0016020|GO:1900153|GO:0008543|GO:…	141542006	chr8	141541947	-	hs|8q24.3	NM_012154	argonaute RISC catalytic component 2	AGO2	chr8:141542006-141541947	NM_012154	Hs.743313
A_24_P71439	2.38731	1.25538	2.38731	up	FALSE	Homo sapiens pumilio RNA-binding family member 2 (PUM2), transcript variant 1, mRNA [NM_015317]	23369	GO:0005515|GO:0048471|GO:0034063|GO:0031965|GO:0005737|GO:0010494|GO:0006417	20453583	chr2	20451419	-	hs|2p24.1	NM_015317	pumilio RNA-binding family member 2	PUM2	chr2:20453583-20451419	NM_015317	Hs.467824
A_33_P3301010	2.38619	1.25471	2.38619	up	FALSE	Homo sapiens spire-type actin nucleation factor 1 (SPIRE1), transcript variant 1, mRNA [NM_001128626]	56907	GO:0048471|GO:0005794|GO:0030036|GO:0005886|GO:0070649|GO:0046907|GO:0003779|GO:0015031|GO:0032154|GO:0036089|GO:0045010|GO:0051295|GO:0040038|GO:0048193|GO:0005856|GO:0016192|GO:0005938|GO:0030659	12453127	chr18	12453068	-	hs|18p11.21	NM_001128626	spire-type actin nucleation factor 1	SPIRE1	chr18:12453127-12453068	NM_001128626	Hs.515283
[truncated: 2,786 more rows]
